# Supplementary material for: Blood as a route of transmission of uterine pathogens from the gut to the uterus in cows
Source: Microbiome. 2017 Aug 25;5:109. doi: 10.1186/s40168-017-0328-9 (PMC5574159; doi:10.1186/s40168-017-0328-9)
Supplement: Supplementary file 3 — Similarity of percentages analysis of Bray–Curtis dissimilarity within and between body habitats. (A) Blood on day 0 and blood on day 2, (B) feces on day 0 and feces on day 2, (C) uterus on day 0 and uterus on day 2, (D) uterus on day 0 and blood on day 0, (E) uterus on day 0 and feces on day 0, (F) uterus on day 2 and blood on day 2, and (G) uterus on day 2 and feces on day 2. (XLSX 27 kb) [file 40168_2017_328_MOESM3_ESM.xlsx]

## Sheet: Table S1A
Table S1A. Similarity of percentages analysis of Bray–Curtis dissimilarity between Blood Day 0 and Blood Day 2
Taxon	Av. dissim	Contrib. %	Cumulative %	% mean abundance	% mean abundance
				Blood Day 0	Blood Day 2
Tenericutes	3.663	46.19	46.19	89.5	91.1
Proteobacteria	3.303	41.65	87.84	7.7	6.14
Firmicutes	0.3756	4.736	92.58	1.35	1.26
Bacteroidetes	0.2248	2.834	95.41	0.728	0.742
Fusobacteria	0.1818	2.293	97.7	0.324	0.368
Actinobacteria	0.07266	0.9161	98.62	0.242	0.201
Cyanobacteria	0.04248	0.5357	99.15	0.0584	0.0662
Thermi	0.01713	0.2159	99.37	0.0555	0.0361
Spirochaetes	0.009783	0.1234	99.49	0.0232	0.0356
Verrucomicrobia	0.007698	0.09707	99.59	0.0188	0.0124
Euryarchaeota	0.007065	0.08908	99.68	0.00632	0.0107
Planctomycetes	0.005554	0.07003	99.75	0.0111	0.00597
Acidobacteria	0.003673	0.04632	99.8	0.00169	0.00727
Chloroflexi	0.003628	0.04575	99.84	0.00795	0.00538
Chlorobi	0.003076	0.03879	99.88	0.00301	0.00697
Chlamydiae	0.001985	0.02502	99.91	0.00327	0.00133
Nitrospirae	0.001611	0.02031	99.93	0.000371	0.0032
Crenarchaeota	0.001582	0.01995	99.95	0.000372	0.00287
Chrysiogenetes	0.001465	0.01847	99.96	0.00282	0.000868
Synergistetes	0.001297	0.01635	99.98	0.00158	0.00218
Gemmatimonadetes	0.0004787	0.006036	99.99	0	0.000957
Deferribacteres	0.0003217	0.004056	99.99	0.000633	8.32e-05
Caldithrix	0.0001923	0.002425	99.99	0.000385	0
Thermotogae	0.0001854	0.002338	100	0	0.000371
Armatimonadetes	0.0001629	0.002055	100	0	0.000326
Fibrobacteres	0.0001544	0.001946	100	0.00017	0.000178
Thermodesulfobacteria	4.215e-05	0.0005315	100	0	8.43e-05
Aquificae	0	0	100	0	0
Elusimicrobia	0	0	100	0	0

## Sheet: Table S1B
Table S1B. Similarity of percentages analysis of Bray–Curtis dissimilarity between Feces Day 0 and Feces Day 2
Taxon	Av. dissim	Contrib. %	Cumulative %	% mean abundance	% mean abundance
				Feces Day 0	Feces Day 2
Firmicutes	3.255	23.38	23.38	41.1	38
Bacteroidetes	3.098	22.25	45.63	37.5	35.9
Proteobacteria	2.799	20.1	65.73	12	15
Spirochaetes	2.767	19.87	85.6	3.53	8.19
Tenericutes	0.7122	5.115	90.72	2.3	0.911
Verrucomicrobia	0.3614	2.595	93.31	0.966	0.244
Euryarchaeota	0.2855	2.05	95.36	0.513	0.482
Synergistetes	0.142	1.02	96.38	0.404	0.138
Chlorobi	0.1369	0.983	97.36	0.493	0.333
Fibrobacteres	0.08896	0.6389	98	0.206	0.106
Actinobacteria	0.08186	0.5879	98.59	0.282	0.228
Chloroflexi	0.05864	0.4212	99.01	0.193	0.0758
Cyanobacteria	0.04505	0.3236	99.33	0.133	0.0478
Fusobacteria	0.03715	0.2668	99.6	0.238	0.185
Thermi	0.02446	0.1756	99.78	0.147	0.0997
Chrysiogenetes	0.01838	0.132	99.91	0.0395	0.00343
Deferribacteres	0.003361	0.02414	99.93	0.00909	0.00335
Caldithrix	0.003073	0.02207	99.96	0.00861	0.00272
Acidobacteria	0.002365	0.01698	99.97	0.00738	0.00513
Nitrospirae	0.0009506	0.006827	99.98	0.00223	0.00147
Thermodesulfobacteria	0.0007981	0.005731	99.98	0.00236	0.00175
Elusimicrobia	0.000489	0.003512	99.99	0.000641	0.000699
Thermotogae	0.0004658	0.003345	99.99	0.000821	0.000937
Chlamydiae	0.0004529	0.003252	100	0.000878	0.000829
Planctomycetes	0.0003449	0.002477	100	0.000689	9.13e-05
Crenarchaeota	0.000261	0.001875	100	0.000456	0.000163
Aquificae	8.462e-05	0.0006077	100	0.000169	0
Gemmatimonadetes	0	0	100	0	0
Armatimonadetes	0	0	100	0	0

## Sheet: Table S1C
Table S1C. Similarity of percentages analysis of Bray–Curtis dissimilarity between Uterus Day 0 and Uterus Day 2
Taxon	Av. dissim	Contrib. %	Cumulative %	% mean abundance	% mean abundance
				Uterus Day 0	Uterus Day 2
Proteobacteria	20.34	29.66	29.66	44.1	6.21
Fusobacteria	16.58	24.17	53.84	7.2	37.3
Bacteroidetes	13.05	19.04	72.87	28.9	22.5
Tenericutes	10.45	15.24	88.11	1.88	21.9
Firmicutes	7.176	10.46	98.58	16.1	11
Actinobacteria	0.3934	0.5737	99.15	0.768	0.568
Spirochaetes	0.1537	0.2242	99.37	0.263	0.209
Verrucomicrobia	0.1163	0.1696	99.54	0.243	0.03
Chlorobi	0.09107	0.1328	99.68	0.184	0.0296
Chloroflexi	0.04955	0.07226	99.75	0.0718	0.11
Cyanobacteria	0.04867	0.07097	99.82	0.0975	0.0423
Euryarchaeota	0.039	0.05687	99.88	0.082	0.0292
Thermi	0.02637	0.03846	99.91	0.0484	0.0385
Synergistetes	0.01862	0.02715	99.94	0.0412	0.00593
Acidobacteria	0.012	0.0175	99.96	0.00693	0.0253
Fibrobacteres	0.007971	0.01162	99.97	0.0153	0.00285
Planctomycetes	0.005557	0.008104	99.98	0.0101	0.00534
Nitrospirae	0.004273	0.006231	99.99	0.00911	0.000677
Chrysiogenetes	0.002063	0.003009	99.99	0.00413	0.00261
Deferribacteres	0.001738	0.002535	99.99	0.00342	0.00073
Thermotogae	0.001552	0.002263	99.99	0.00232	0.0016
Chlamydiae	0.001397	0.002037	99.99	0.00256	0.000492
Armatimonadetes	0.001118	0.00163	100	0.00224	0
Gemmatimonadetes	0.000689	0.001005	100	0.00135	0.000121
Crenarchaeota	0.000658	0.0009595	100	0.00105	0.00048
Caldithrix	0.0006418	0.000936	100	0.00134	0.000484
Thermodesulfobacteria	0.000377	0.0005498	100	0.000686	0.00017
Aquificae	0	0	100	0	0
Elusimicrobia	0	0	100	0	0

## Sheet: Table S1D
Table S1D. Similarity of percentages analysis of Bray–Curtis dissimilarity between Uterus Day 0 and Blood Day 0
Taxon	Av. dissim	Contrib. %	Cumulative %	% mean abundance	% mean abundance
				Uterus Day 0	Blood Day 0
Tenericutes	43.79	48.45	48.45	1.88	89.5
Proteobacteria	20.32	22.48	70.93	44.1	7.7
Bacteroidetes	14.18	15.69	86.62	28.9	0.728
Firmicutes	7.717	8.537	95.15	16.1	1.35
Fusobacteria	3.526	3.901	99.06	7.2	0.324
Actinobacteria	0.3225	0.3568	99.41	0.768	0.242
Spirochaetes	0.1219	0.1348	99.55	0.263	0.0232
Verrucomicrobia	0.1168	0.1293	99.68	0.243	0.0188
Chlorobi	0.09089	0.1006	99.78	0.184	0.00301
Cyanobacteria	0.04996	0.05528	99.83	0.0975	0.0584
Euryarchaeota	0.04006	0.04432	99.88	0.082	0.00632
Chloroflexi	0.0333	0.03684	99.91	0.0718	0.00795
Thermi	0.02579	0.02853	99.94	0.0484	0.0555
Synergistetes	0.01981	0.02191	99.96	0.0412	0.00158
Fibrobacteres	0.007625	0.008436	99.97	0.0153	0.00017
Planctomycetes	0.007235	0.008004	99.98	0.0101	0.0111
Nitrospirae	0.004383	0.004849	99.98	0.00911	0.000371
Acidobacteria	0.002754	0.003046	99.99	0.00693	0.00169
Chlamydiae	0.002469	0.002732	99.99	0.00256	0.00327
Chrysiogenetes	0.002216	0.002452	99.99	0.00413	0.00282
Deferribacteres	0.001705	0.001887	99.99	0.00342	0.000633
Thermotogae	0.001161	0.001284	100	0.00232	0
Armatimonadetes	0.001118	0.001237	100	0.00224	0
Gemmatimonadetes	0.0006768	0.0007488	100	0.00135	0
Caldithrix	0.0006619	0.0007323	100	0.00134	0.000385
Crenarchaeota	0.0006064	0.0006709	100	0.00105	0.000372
Thermodesulfobacteria	0.000343	0.0003794	100	0.000686	0
Aquificae	0	0	100	0	0
Elusimicrobia	0	0	100	0	0

## Sheet: Table S1E
Table S1E. Similarity of percentages analysis of Bray–Curtis dissimilarity between Uterus Day 0 and Feces Day 0
Taxon	Av. dissim	Contrib. %	Cumulative %	% mean abundance	% mean abundance
				Uterus Day 0	Feces Day 0
Proteobacteria	18.9	36.74	36.74	44.1	12
Firmicutes	13.44	26.13	62.87	16.1	41.1
Bacteroidetes	11.4	22.17	85.04	28.9	37.5
Fusobacteria	3.516	6.835	91.88	7.2	0.238
Spirochaetes	1.632	3.172	95.05	0.263	3.53
Tenericutes	0.9317	1.811	96.86	1.88	2.3
Verrucomicrobia	0.3954	0.7686	97.63	0.243	0.966
Actinobacteria	0.3089	0.6005	98.23	0.768	0.282
Euryarchaeota	0.2233	0.434	98.66	0.082	0.513
Chlorobi	0.1968	0.3825	99.04	0.184	0.493
Synergistetes	0.1814	0.3526	99.4	0.0412	0.404
Fibrobacteres	0.0971	0.1888	99.59	0.0153	0.206
Chloroflexi	0.0621	0.1207	99.71	0.0718	0.193
Cyanobacteria	0.05549	0.1079	99.81	0.0975	0.133
Thermi	0.05099	0.09913	99.91	0.0484	0.147
Chrysiogenetes	0.01815	0.03528	99.95	0.00413	0.0395
Planctomycetes	0.004865	0.009459	99.96	0.0101	0.000689
Deferribacteres	0.00418	0.008125	99.97	0.00342	0.00909
Nitrospirae	0.003844	0.007473	99.97	0.00911	0.00223
Caldithrix	0.003647	0.00709	99.98	0.00134	0.00861
Acidobacteria	0.002893	0.005625	99.99	0.00693	0.00738
Chlamydiae	0.001476	0.002869	99.99	0.00256	0.000878
Thermotogae	0.001275	0.002478	99.99	0.00232	0.000821
Armatimonadetes	0.001118	0.002173	99.99	0.00224	0
Thermodesulfobacteria	0.001089	0.002117	100	0.000686	0.00236
Gemmatimonadetes	0.0006768	0.001316	100	0.00135	0
Crenarchaeota	0.0005751	0.001118	100	0.00105	0.000456
Elusimicrobia	0.0003207	0.0006235	100	0	0.000641
Aquificae	8.462e-05	0.0001645	100	0	0.000169

## Sheet: Table S1F
Table S1F. Similarity of percentages analysis of Bray–Curtis dissimilarity between Uterus Day 2 and Blood Day 2
Taxon	Av. dissim	Contrib. %	Cumulative %	% mean abundance	% mean abundance
				Uterus Day 2	Blood Day 2
Tenericutes	34.6	47.88	47.88	21.9	91.1
Fusobacteria	18.46	25.55	73.43	37.3	0.368
Bacteroidetes	10.87	15.05	88.48	22.5	0.742
Firmicutes	4.889	6.767	95.25	11	1.26
Proteobacteria	2.945	4.076	99.32	6.21	6.14
Actinobacteria	0.2182	0.302	99.63	0.568	0.201
Spirochaetes	0.09206	0.1274	99.75	0.209	0.0356
Chloroflexi	0.05208	0.07208	99.83	0.11	0.00538
Cyanobacteria	0.03865	0.05349	99.88	0.0423	0.0662
Thermi	0.01757	0.02432	99.9	0.0385	0.0361
Euryarchaeota	0.01497	0.02072	99.92	0.0292	0.0107
Chlorobi	0.01364	0.01888	99.94	0.0296	0.00697
Verrucomicrobia	0.01325	0.01834	99.96	0.03	0.0124
Acidobacteria	0.01304	0.01805	99.98	0.0253	0.00727
Planctomycetes	0.003568	0.004939	99.98	0.00534	0.00597
Synergistetes	0.002776	0.003842	99.99	0.00593	0.00218
Nitrospirae	0.001641	0.002271	99.99	0.000677	0.0032
Crenarchaeota	0.001625	0.002249	99.99	0.00048	0.00287
Fibrobacteres	0.001389	0.001923	99.99	0.00285	0.000178
Chrysiogenetes	0.001308	0.00181	100	0.00261	0.000868
Thermotogae	0.0008008	0.001108	100	0.0016	0.000371
Chlamydiae	0.0007754	0.001073	100	0.000492	0.00133
Gemmatimonadetes	0.0005273	0.0007298	100	0.000121	0.000957
Deferribacteres	0.0003733	0.0005167	100	0.00073	8.32e-05
Caldithrix	0.0002421	0.000335	100	0.000484	0
Armatimonadetes	0.0001629	0.0002255	100	0	0.000326
Thermodesulfobacteria	0.0001119	0.0001549	100	0.00017	8.43e-05
Aquificae	0	0	100	0	0
Elusimicrobia	0	0	100	0	0

## Sheet: Table S1G
Table S1G. Similarity of percentages analysis of Bray–Curtis dissimilarity between Uterus Day 2 and Feces Day 2
Taxon	Av. dissim	Contrib. %	Cumulative %	% mean abundance	% mean abundance
				Uterus Day 2	Feces Day 2
Fusobacteria	18.55	29.25	29.25	37.3	0.185
Firmicutes	13.49	21.28	50.53	11	38
Tenericutes	10.58	16.69	67.22	21.9	0.911
Bacteroidetes	10.38	16.37	83.59	22.5	35.9
Proteobacteria	5.464	8.617	92.21	6.21	15
Spirochaetes	3.989	6.291	98.5	0.209	8.19
Euryarchaeota	0.227	0.3579	98.86	0.0292	0.482
Actinobacteria	0.2177	0.3433	99.2	0.568	0.228
Chlorobi	0.1518	0.2394	99.44	0.0296	0.333
Verrucomicrobia	0.107	0.1688	99.61	0.03	0.244
Synergistetes	0.06605	0.1042	99.71	0.00593	0.138
Fibrobacteres	0.0521	0.08216	99.79	0.00285	0.106
Chloroflexi	0.0433	0.06828	99.86	0.11	0.0758
Thermi	0.04019	0.06338	99.93	0.0385	0.0997
Cyanobacteria	0.02513	0.03963	99.96	0.0423	0.0478
Acidobacteria	0.01176	0.01854	99.98	0.0253	0.00513
Planctomycetes	0.002661	0.004196	99.99	0.00534	9.13e-05
Chrysiogenetes	0.001685	0.002657	99.99	0.00261	0.00343
Deferribacteres	0.001507	0.002376	99.99	0.00073	0.00335
Caldithrix	0.001282	0.002022	99.99	0.000484	0.00272
Thermodesulfobacteria	0.0008024	0.001265	100	0.00017	0.00175
Thermotogae	0.0007942	0.001253	100	0.0016	0.000937
Nitrospirae	0.0007297	0.001151	100	0.000677	0.00147
Chlamydiae	0.0004633	0.0007306	100	0.000492	0.000829
Elusimicrobia	0.0003495	0.0005511	100	0	0.000699
Crenarchaeota	0.0003053	0.0004814	100	0.00048	0.000163
Gemmatimonadetes	6.073e-05	9.577e-05	100	0.000121	0
Aquificae	0	0	100	0	0
Armatimonadetes	0	0	100	0	0
