# Supplementary material for: Blood as a route of transmission of uterine pathogens from the gut to the uterus in cows
Source: Microbiome. 2017 Aug 25;5:109. doi: 10.1186/s40168-017-0328-9 (PMC5574159; doi:10.1186/s40168-017-0328-9)
Supplement: Supplementary file 4 — Core bacterial genera and its abundance at each body habitat (A) blood, (B) feces, (C) uterus, and (D) vagina. There were 36 core genera on day 0 (E) and 33 core genera on day 2 (F) that were present in all blood, feces, and uterine samples. (XLSX 79 kb) [file 40168_2017_328_MOESM4_ESM.xlsx]

## Sheet: Table S2A
Table S2A. Relative abundance of blood core genera on Day 0 and Day 2
Rank	Core genera on Day 0	Mean	SEM		Rank	Core genera on Day 2	Mean	SEM
1	Mycoplasma	89.6647	3.34242		1	Mycoplasma	91.2962	2.18178
2	Bartonella	5.09809	3.53629		2	Pseudomonas	0.824911	0.15386
3	Pseudomonas	0.729846	0.145235		3	Stenotrophomonas	0.705707	0.192904
4	Stenotrophomonas	0.669356	0.118814		4	Bacteroides	0.339344	0.0889397
5	Fusobacterium	0.277898	0.0818489		5	Fusobacterium	0.324925	0.120742
6	Staphylococcus	0.259881	0.219648		6	Bacillus	0.224476	0.0346151
7	Bacillus	0.246296	0.0455443		7	Candidatus Blochmannia	0.221375	0.0259459
8	Bacteroides	0.242283	0.0557747		8	Porphyromonas	0.124182	0.0220321
9	Candidatus Blochmannia	0.235447	0.0507721		9	Eikenella	0.121232	0.0379157
10	Porphyromonas	0.109385	0.025334		10	Anoxybacillus	0.108537	0.0257481
11	Eikenella	0.102619	0.0296927		11	Ruminococcus	0.106013	0.0393033
12	Acinetobacter	0.0974862	0.0407944		12	Acinetobacter	0.0889168	0.0435928
13	Geobacillus	0.0848142	0.0238667		13	Geobacillus	0.0678092	0.0153442
14	Anoxybacillus	0.0776981	0.0176155		14	Blautia	0.066492	0.0237752
15	Ruminococcus	0.0687604	0.0166206		15	Enterococcus	0.0606334	0.017176
16	Escherichia	0.0569971	0.0106613		16	Pedobacter	0.0581947	0.0160396
17	Prevotella	0.0462131	0.0140275		17	Clostridium	0.0560923	0.0127676
18	Enterococcus	0.0457396	0.0110347		18	Coxiella	0.0535625	0.0122684
19	Janthinobacterium	0.0447245	0.00804788		19	Thermoanaerobacterium	0.0476091	0.014895
20	Clostridium	0.0439774	0.0103116		20	Sneathia	0.0406039	0.0176723
21	Blautia	0.0432086	0.0112513		21	Prevotella	0.0387679	0.0062389
22	Coxiella	0.0409722	0.00574584		22	Acholeplasma	0.0312497	0.00730405
23	Sneathia	0.040087	0.0118352		23	Escherichia	0.0312191	0.00698303
24	Ralstonia	0.0389187	0.0153751		24	Treponema	0.0302039	0.00817845
25	Pedobacter	0.0381027	0.00615881		25	Oscillospira	0.0233795	0.00624955
26	Thermoanaerobacterium	0.0334019	0.00479674		26	Helcococcus	0.0230132	0.00624614
27	Peptoniphilus	0.0280679	0.0140175		27	Streptococcus	0.0190111	0.00315567
28	Meiothermus	0.0264589	0.00810754		28	Serratia	0.0186351	0.00494316
29	Deinococcus	0.0258543	0.0105036		29	Candidatus Phytoplasma	0.0182878	0.00581324
30	Oscillospira	0.0237598	0.00669827		30	Rhodococcus	0.0166086	0.00273171
31	Acholeplasma	0.0228719	0.00499869		31	Meiothermus	0.0164268	0.00445828
32	Rhodococcus	0.0220426	0.00506442		32	Caloramator	0.0159695	0.00638083
33	Campylobacter	0.0210924	0.00692228		33	Peptostreptococcus	0.0156452	0.00587651
34	Treponema	0.0207369	0.00266596		34	Bifidobacterium	0.0152927	0.00437988
35	Serratia	0.0191534	0.00560948		35	Deinococcus	0.0148835	0.00458388
36	Helcococcus	0.0191232	0.00652392		36	Rhodothermus	0.0145937	0.00491216
37	Paludibacter	0.0147168	0.00260564		37	Peptoniphilus	0.014473	0.00611543
38	Candidatus Phytoplasma	0.0146215	0.0047335		38	Succinivibrio	0.0127799	0.00373282
39	Butyrivibrio	0.0145174	0.00579996		39	Ureaplasma	0.0122722	0.00182149
40	Ureaplasma	0.0141357	0.000816315		40	Paludibacter	0.0121818	0.00279511
41	Streptococcus	0.012899	0.00282135		41	Filifactor	0.0120609	0.00348002
42	Caloramator	0.0128007	0.00591362		42	Sphingobacterium	0.0119606	0.00460157
43	Bifidobacterium	0.0126968	0.00273798		43	Carnobacterium	0.010045	0.00236244
44	Succinivibrio	0.0101601	0.00171771		44	Gallibacterium	0.0073399	0.00220776
45	Sphingobacterium	0.00974048	0.00253776		45	Alkaliphilus	0.00675288	0.00080469
46	Sphingomonas	0.00908866	0.00376102
47	Sutterella	0.00786331	0.00276867
48	Thalassospira	0.00773884	0.00129378
49	Acetobacterium	0.00759508	0.00345801
50	Ruminobacter	0.0071153	0.00132395
51	Gallibacterium	0.00679766	0.00174961
52	Pediococcus	0.00637866	0.00213433
53	Mogibacterium	0.00600472	0.00264146
54	Dysgonomonas	0.00586262	0.000897498
55	Neisseria	0.0057113	0.00119958
56	Paraprevotella	0.00569222	0.00139756
57	Alkaliphilus	0.00368415	0.00061816
58	Lactobacillus	0.00329469	0.000646978
59	Oribacterium	0.00317544	0.000367992

## Sheet: Table S2B
Table S2B. Relative abundance of fecal core genera on Day 0 and Day 2
Rank	Core genera on Day 0	Mean	SEM		Rank	Core genera on Day 2	Mean	SEM
1	Ruminococcus	14.7769	0.551913		1	Ruminococcus	11.9109	0.883867
2	Bacteroides	10.9867	0.78802		2	Bacteroides	10.7791	1.02987
3	Pedobacter	8.42287	0.461632		3	Blautia	10.1311	1.13641
4	Blautia	4.48858	0.212347		4	Treponema	9.05471	2.02162
5	Clostridium	4.18093	0.0581471		5	Pedobacter	7.45845	0.56962
6	Rhodothermus	4.02755	0.419446		6	Ruminobacter	6.10328	1.79993
7	Paludibacter	4.01887	0.322283		7	Paludibacter	4.95619	0.451194
8	Treponema	4.01331	0.847118		8	Succinivibrio	4.74722	2.26938
9	Thalassospira	3.56709	0.286002		9	Clostridium	3.52618	0.253987
10	Oscillospira	2.90274	0.107438		10	Oscillospira	2.64505	0.205583
11	Porphyromonas	2.01883	0.107338		11	Porphyromonas	1.942	0.14404
12	Luteibacter	1.96367	0.121208		12	Prevotella	1.85362	0.468185
13	Peptoniphilus	1.77665	0.199542		13	Sphingobacterium	1.66199	0.212705
14	Prevotella	1.603	0.274864		14	Paraprevotella	1.61641	0.255912
15	Candidatus Blochmannia	1.57035	0.0631466		15	Phascolarctobacterium	1.14149	0.151856
16	Paraprevotella	1.39282	0.232597		16	Rhodothermus	1.10497	0.350237
17	Dysgonomonas	1.17286	0.126525		17	Candidatus Blochmannia	0.964213	0.0757533
18	Ruminobacter	1.13876	0.312556		18	Caloramator	0.895817	0.0791625
19	Mycoplasma	1.05988	0.11547		19	Dysgonomonas	0.866556	0.109434
20	Sphingobacterium	0.919554	0.0563032		20	Sutterella	0.837376	0.225037
21	Peptococcus	0.877736	0.0779944		21	Thalassospira	0.808488	0.399495
22	Desulfotomaculum	0.851141	0.134494		22	Psychroflexus	0.609888	0.260768
23	Caloramator	0.810849	0.0362724		23	Anaerovibrio	0.601609	0.249209
24	Desulfovibrio	0.8098	0.0623605		24	Peptoniphilus	0.600257	0.152152
25	Akkermansia	0.796865	0.0682444		25	Luteibacter	0.575809	0.166388
26	Enterococcus	0.697928	0.0554852		26	Roseburia	0.529969	0.0873693
27	Psychroflexus	0.649486	0.152289		27	Methanocorpusculum	0.424512	0.281509
28	Phascolarctobacterium	0.647922	0.0456072		28	Chlorobaculum	0.371885	0.0873172
29	Alkaliphilus	0.621146	0.0515265		29	Peptococcus	0.366494	0.038469
30	Faecalibacterium	0.602796	0.0449047		30	Desulfovibrio	0.364939	0.0676419
31	Anaerofilum	0.598498	0.0400323		31	Alkaliphilus	0.351032	0.0539166
32	Chlorobaculum	0.563585	0.0382844		32	Faecalibacterium	0.342713	0.0533999
33	Sutterella	0.562167	0.0612241		33	Parabacteroides	0.297286	0.039026
34	Succinivibrio	0.554379	0.116283		34	Acetobacterium	0.29492	0.0266495
35	Caldicellulosiruptor	0.526616	0.0347005		35	Mesoplasma	0.277383	0.0402713
36	Moorella	0.498445	0.0446503		36	Selenomonas	0.276396	0.0514247
37	Candidatus Tammella	0.449854	0.0473729		37	Mycoplasma	0.272089	0.0895578
38	Anaeroplasma	0.405787	0.099973		38	Sedimentibacter	0.248688	0.0308146
39	Acetobacterium	0.3819	0.0196303		39	Campylobacter	0.244405	0.132766
40	Shimazuella	0.372663	0.0391481		40	Caldicellulosiruptor	0.228772	0.0474332
41	Campylobacter	0.371215	0.105625		41	Turicibacter	0.227459	0.0615178
42	Emticicia	0.361088	0.05436		42	Enterococcus	0.222478	0.048774
43	Acholeplasma	0.345483	0.0433791		43	Anaerofilum	0.21751	0.0549477
44	Mesoplasma	0.326532	0.0272662		44	Thermicanus	0.216978	0.0149077
45	Roseburia	0.307442	0.0609882		45	Lachnospira	0.206669	0.0295829
46	Methanocorpusculum	0.30084	0.144095		46	Desulfotomaculum	0.205745	0.0679551
47	Sporotomaculum	0.285935	0.019749		47	Moorella	0.196171	0.0612899
48	Methanobrevibacter	0.282124	0.0393977		48	Anaeroplasma	0.182582	0.0383986
49	Erysipelothrix	0.26881	0.0111869		49	Akkermansia	0.170728	0.0374804
50	Parabacteroides	0.257619	0.0333283		50	Dorea	0.162494	0.0490757
51	Thiothrix	0.247965	0.0161934		51	Erysipelothrix	0.162401	0.0184126
52	Fibrobacter	0.236254	0.062685		52	Fusobacterium	0.15952	0.0128146
53	Selenomonas	0.234205	0.015484		53	Candidatus Tammella	0.148959	0.0459387
54	Carboxydocella	0.229096	0.0143071		54	Nitrosococcus	0.14718	0.0219866
55	Nitrosococcus	0.219285	0.023623		55	Sarcina	0.138246	0.0386662
56	Heliorestis	0.213105	0.0474568		56	Anaerostipes	0.135421	0.0361833
57	Sedimentibacter	0.209975	0.0338897		57	Thiothrix	0.128003	0.0114918
58	Thermicanus	0.208645	0.0151982		58	Methanobrevibacter	0.118517	0.0139474
59	Anaerovibrio	0.206997	0.0208892		59	Shimazuella	0.117587	0.02373
60	Fusobacterium	0.206276	0.0201948		60	Emticicia	0.117574	0.0312968
61	Cerasicoccus	0.20428	0.0651913		61	Fibrobacter	0.117465	0.0402902
62	Maricaulis	0.194883	0.0122731		62	Lachnobacterium	0.114299	0.0194519
63	Mogibacterium	0.188591	0.0155063		63	Acholeplasma	0.112297	0.0180634
64	Desulfurispora	0.177012	0.0105562		64	Mogibacterium	0.10716	0.0117308
65	Candidatus Phytoplasma	0.16617	0.0107916		65	Bifidobacterium	0.105853	0.0464938
66	Caldilinea	0.162329	0.00935486		66	Johnsonella	0.105567	0.0105185
67	Novispirillum	0.150687	0.0233492		67	Candidatus Amoebophilus	0.0979393	0.00856075
68	Tetragenococcus	0.150513	0.0102355		68	Pseudobutyrivibrio	0.0862305	0.0176301
69	Lachnobacterium	0.148078	0.0171951		69	Maricaulis	0.0850441	0.0133295
70	Dorea	0.139041	0.0218676		70	Coprococcus	0.082993	0.0186449
71	Lactobacillus	0.130262	0.0114122		71	Carboxydocella	0.0824163	0.0227272
72	Pelotomaculum	0.126185	0.0140367		72	Pasteurella	0.0813983	0.0336144
73	Johnsonella	0.117637	0.00849842		73	Lactobacillus	0.0792668	0.00762526
74	Lachnospira	0.117411	0.00964334		74	Candidatus Phytoplasma	0.0773636	0.0116965
75	Candidatus Amoebophilus	0.112505	0.00841186		75	Thermus	0.0754258	0.00652297
76	Tindallia	0.111744	0.0120457		76	Heliorestis	0.0702946	0.0427089
77	Hydrocarboniphaga	0.107503	0.0184479		77	Planifilum	0.069847	0.0100185
78	Anaerotruncus	0.105185	0.00675057		78	Butyrivibrio	0.0691038	0.0102784
79	Planifilum	0.100967	0.00832593		79	Candidatus Liberibacter	0.0683726	0.0295164
80	Thermus	0.0947978	0.00577095		80	Tindallia	0.0680042	0.0107372
81	Thermoanaerobacter	0.0898218	0.00686667		81	Anaerotruncus	0.0672472	0.0113809
82	Dyadobacter	0.0892734	0.00822134		82	Natronincola	0.0657176	0.015305
83	Actinocatenispora	0.0888361	0.0114903		83	Dyadobacter	0.0639265	0.0162629
84	Gemella	0.0884466	0.00870695		84	Olivibacter	0.0594493	0.00956897
85	Butyrivibrio	0.0790731	0.0148197		85	Sporotomaculum	0.0588153	0.0162871
86	Rhodoplanes	0.0768847	0.0186251		86	Gemella	0.0583984	0.015029
87	Pelobacter	0.0763704	0.00750778		87	Macrococcus	0.0579897	0.00906798
88	Olivibacter	0.0731631	0.0118723		88	Caldilinea	0.0546612	0.0144499
89	Weissella	0.0696055	0.0161714		89	Rubritalea	0.0506692	0.00648909
90	Pseudobutyrivibrio	0.068337	0.0103397		90	Desulfurispora	0.0490525	0.0128605
91	Candidatus Glomeribacter	0.0665737	0.00967276		91	Escherichia	0.0464677	0.0114612
92	Deinococcus	0.0623544	0.00358011		92	Coxiella	0.043005	0.00238717
93	Macrococcus	0.059956	0.00867716		93	Tetragenococcus	0.0427979	0.00904654
94	Rhodospirillum	0.0598258	0.00955098		94	Tepidanaerobacter	0.0374009	0.00650261
95	Dolichospermum	0.0571593	0.00837835		95	Pelotomaculum	0.0360551	0.0104433
96	Anaerobranca	0.0571412	0.00858275		96	Sneathia	0.0354583	0.00278011
97	Tepidanaerobacter	0.0536496	0.00574075		97	Thermoanaerobacter	0.0353676	0.00789849
98	Runella	0.0532567	0.00330611		98	Hydrocarboniphaga	0.0344855	0.0119739
99	Asticcacaulis	0.0528437	0.00932167		99	Anaerobranca	0.0344817	0.00603067
100	Rubritalea	0.0510484	0.00394559		100	Cerasicoccus	0.0298148	0.00918367
101	Azospirillum	0.0501592	0.0151718		101	Deinococcus	0.0285361	0.00575796
102	Legionella	0.0465869	0.00552646		102	Tepidibacter	0.0279761	0.0124867
103	Sneathia	0.0459866	0.00477187		103	Cohnella	0.0278656	0.00238406
104	Coxiella	0.0450502	0.00435123		104	Butyricimonas	0.0269772	0.00341223
105	Coprococcus	0.0439805	0.00452694		105	Ammonifex	0.025704	0.00526793
106	Anaerostipes	0.0403594	0.0108902		106	Shewanella	0.0250924	0.00771958
107	Coprobacillus	0.0386977	0.0136416		107	Serratia	0.0238321	0.00467667
108	Bifidobacterium	0.037192	0.00433713		108	Legionella	0.0236315	0.00394628
109	Pectinatus	0.0360576	0.0131115		109	Weissella	0.0233717	0.00574828
110	Brochothrix	0.0358157	0.00366554		110	Rhodospirillum	0.0233391	0.00454958
111	Streptococcus	0.034554	0.00281255		111	Candidatus Glomeribacter	0.0217584	0.00460879
112	Pediococcus	0.0320363	0.00304689		112	Streptococcus	0.0206934	0.00214071
113	Oleomonas	0.0312602	0.00578988		113	Oribacterium	0.0203341	0.00365262
114	Rikenella	0.029797	0.00601606		114	Runella	0.020182	0.00439185
115	Euzebya	0.0287342	0.00514627		115	Ureaplasma	0.0201589	0.00303806
116	Rubellimicrobium	0.0281132	0.00379481		116	Brochothrix	0.0195649	0.00188864
117	Cohnella	0.0273381	0.00288432		117	Pelobacter	0.0193096	0.00701619
118	Ethanoligenens	0.0250381	0.0133106		118	Acidaminococcus	0.0191018	0.00244808
119	Pelagicoccus	0.024869	0.00910734		119	Pediococcus	0.0186359	0.00209271
120	Ureaplasma	0.0246864	0.00355803		120	Bulleidia	0.018626	0.00449817
121	Helcococcus	0.0243466	0.00194813		121	Helcococcus	0.0179401	0.00189989
122	Butyricimonas	0.0240026	0.00382723		122	Euzebya	0.0178549	0.00517633
123	Candidatus Liberibacter	0.0235777	0.00307354		123	Acidaminobacter	0.0177292	0.00122691
124	Acidaminobacter	0.0234094	0.00185467		124	Rickettsia	0.0166786	0.00261146
125	Haliangium	0.0209299	0.00357188		125	Dolichospermum	0.0163351	0.00403506
126	Turicibacter	0.020364	0.00686416		126	Comamonas	0.0155812	0.00370807
127	Bacillus	0.020188	0.00198808		127	Bacillus	0.0151056	0.00203049
128	Dokdonella	0.0199244	0.00277498		128	Pelagicoccus	0.0144141	0.0039424
129	Odoribacter	0.0190932	0.00230054		129	Actinomyces	0.013787	0.00547807
130	Bulleidia	0.0187737	0.00223549		130	Hymenobacter	0.0135665	0.0023059
131	Rickettsia	0.0181422	0.00197805		131	Gallibacterium	0.0134293	0.0011241
132	Phaeobacter	0.0179085	0.000851981		132	Alishewanella	0.0130008	0.00460867
133	Microcoleus	0.0178745	0.00377258		133	Bartonella	0.0129512	0.00142105
134	Bartonella	0.0171858	0.00217345		134	Pectinatus	0.0127835	0.00393101
135	Propionispora	0.0170538	0.00202415		135	Megasphaera	0.0121569	0.00196447
136	Natronincola	0.016924	0.00373998		136	Desulfofrigus	0.0121152	0.000981559
137	Escherichia	0.0168266	0.0032875		137	Rubellimicrobium	0.0111267	0.00273773
138	Gallibacterium	0.016255	0.00143013		138	Odoribacter	0.0107304	0.00360934
139	Ammonifex	0.0156679	0.00168258		139	Propionispora	0.0102587	0.00197151
140	Oribacterium	0.0156266	0.0017968		140	Asticcacaulis	0.00969904	0.00171922
141	Desulfonatronovibrio	0.0149618	0.00213266		141	Symbiobacterium	0.00953525	0.0019609
142	Slackia	0.0149278	0.00201065		142	Pontibacter	0.00950372	0.0015218
143	Desulfofrigus	0.0142308	0.00131023		143	Dokdonella	0.00945271	0.00219397
144	Candidatus Contubernalis	0.0139404	0.00154493		144	Filifactor	0.00884946	0.00133274
145	Serratia	0.0139096	0.00196375		145	Slackia	0.00871746	0.00184615
146	Hymenobacter	0.0138067	0.00102427		146	Rhodococcus	0.00855691	0.00145199
147	Devosia	0.0135748	0.00154416		147	Desulfosporosinus	0.00840711	0.000900415
148	Megasphaera	0.0126238	0.00138028		148	Salinicoccus	0.00814148	0.000629879
149	Pasteurella	0.0121851	0.00282174		149	Paenibacillus	0.00801396	0.0012376
150	Desulfosporosinus	0.0117563	0.00152123		150	Coprobacillus	0.00800357	0.00195612
151	Ectothiorhodospira	0.0116382	0.00225366		151	Phaeobacter	0.00791467	0.00216362
152	Salinicoccus	0.0110332	0.0010831		152	Acetobacter	0.00776078	0.00170127
153	Acidocella	0.0109166	0.00138837		153	Helicobacter	0.00774397	0.00106566
154	Comamonas	0.0109156	0.00215112		154	Shuttleworthia	0.00727578	0.00120049
155	Thermobaculum	0.0108836	0.00209584		155	Veillonella	0.00717522	0.00133326
156	Symbiobacterium	0.0108118	0.000620676		156	Meiothermus	0.0071708	0.00102577
157	Stenotrophomonas	0.0105634	0.00159241		157	Ectothiorhodospira	0.00519193	0.00125061
158	Meiothermus	0.0105541	0.000942033		158	Sporosarcina	0.0051791	0.00109671
159	Paenibacillus	0.0103652	0.00120645		159	Desulfonatronovibrio	0.00507517	0.00220768
160	Acidaminococcus	0.0103188	0.00127403		160	Anaerolinea	0.00494806	0.000738466
161	Thermovenabulum	0.0103154	0.00131681		161	Methylonatrum	0.00491627	0.000911294
162	Xanthomonas	0.0103147	0.00217662		162	Acidocella	0.00483078	0.00157165
163	Caldithrix	0.00985854	0.00150019		163	Candidatus Contubernalis	0.00446784	0.00129313
164	Flavobacterium	0.00978056	0.00199242		164	Oscillatoria	0.0044069	0.00137151
165	Deferribacter	0.00977427	0.00164499		165	Eubacterium	0.00433868	0.00063519
166	Chroococcus	0.00977124	0.00105263		166	Thermobaculum	0.00392594	0.0012374
167	Methylonatrum	0.00961817	0.000973383		167	Kushneria	0.00377965	0.000974258
168	Helicobacter	0.00946732	0.00163118		168	Edaphobacter	0.00301146	0.000711615
169	Prosthecobacter	0.00946621	0.00123078		169	Roseomonas	0.0025289	0.000354173
170	Anaerolinea	0.00946521	0.00131342		170	Actinopolyspora	0.00207615	0.000251098
171	Desulfuromusa	0.00939871	0.00123389
172	Sarcina	0.00919846	0.00142623
173	Desulfosarcina	0.00919286	0.00335525
174	Dehalobacterium	0.00901258	0.00121253
175	Veillonella	0.00868634	0.000705746
176	Gluconobacter	0.00852955	0.00136145
177	Leucothrix	0.00843754	0.00137958
178	Filifactor	0.00833359	0.000771846
179	Vagococcus	0.00823671	0.00287166
180	Parapedobacter	0.007951	0.00432372
181	Ehrlichia	0.00775345	0.00198903
182	Sphaerisporangium	0.00774352	0.00135657
183	Lysobacter	0.00696649	0.00108407
184	Denitratisoma	0.00680386	0.00139557
185	Acetobacter	0.00675026	0.00359527
186	Eubacterium	0.0066794	0.00077564
187	Coraliomargarita	0.00632416	0.00188687
188	Shuttleworthia	0.00596039	0.00109203
189	Sporosarcina	0.00590789	0.00070229
190	Agrobacterium	0.00580844	0.00153587
191	Gallionella	0.00555684	0.000886149
192	Leuconostoc	0.0051524	0.000724434
193	Peptostreptococcus	0.00506903	0.000886006
194	Syntrophomonas	0.00485235	0.000850169
195	Nannocystis	0.00484273	0.000992537
196	Niabella	0.00480863	0.000985827
197	Kushneria	0.00477265	0.00116763
198	Arcobacter	0.0046452	0.000767258
199	Streptomyces	0.00440995	0.000630438
200	Streptosporangium	0.00438787	0.000684202
201	Candidatus Methylacidiphilum	0.00430329	0.000725142
202	Arcanobacterium	0.00424598	0.000637017
203	Actinopolyspora	0.00396734	0.000736916
204	Halochromatium	0.0039308	0.000974841
205	Thiohalorhabdus	0.00368283	0.000499167
206	Luteolibacter	0.00361506	0.000506069
207	Propionigenium	0.00360277	0.000421993
208	Aminiphilus	0.00350738	0.000423139
209	Ammoniphilus	0.00333768	0.000406319
210	Oscillatoria	0.00333244	0.000296986
211	Salinivibrio	0.00331831	0.000531732
212	Thermoanaerobacterium	0.00319116	0.000681035
213	Actinomyces	0.00316434	0.000493159
214	Holdemania	0.00316246	0.000453105
215	Dethiosulfovibrio	0.00309951	0.000601614
216	Rhodobacter	0.00303306	0.00059798
217	Acidiphilium	0.00297816	0.000437385
218	Neorickettsia	0.00291576	0.000590012
219	Desulfacinum	0.00274397	0.000483467
220	Mannheimia	0.00270205	0.000522903
221	Caldanaerobacter	0.00259321	0.000561605
222	Francisella	0.00244016	0.000475131
223	Thermodesulfovibrio	0.00241724	0.000424391
224	Roseococcus	0.0024036	0.000391487
225	Arthrobacter	0.00185164	0.000444296

## Sheet: Table S2C
Table S2C. Relative abundance of uterine core genera on Day 0 and Day 2
Rank	Core genera on Day 0	Mean	SEM		Rank	Core genera on Day 2	Mean	SEM
1	Coxiella	40.294	15.3648		1	Fusobacterium	26.7761	9.1078
2	Bacteroides	13.0585	4.36221		2	Ureaplasma	16.3943	8.4071
3	Porphyromonas	8.98064	3.96024		3	Bacteroides	10.7358	3.32876
4	Fusobacterium	6.87156	3.00525		4	Sneathia	10.5928	5.52006
5	Ruminococcus	3.44883	1.70559		5	Porphyromonas	6.83432	2.80381
6	Prevotella	2.26284	1.02698		6	Mycoplasma	4.76158	2.21037
7	Pedobacter	1.99762	1.00946		7	Prevotella	4.132	2.57337
8	Clostridium	1.52528	0.670925		8	Gallibacterium	2.95814	1.64865
9	Helcococcus	1.29879	0.613188		9	Streptococcus	2.26936	0.853367
10	Blautia	1.25314	0.61519		10	Helcococcus	1.56911	0.591648
11	Oscillospira	1.08845	0.590453		11	Acholeplasma	1.07501	0.651079
12	Acholeplasma	0.83658	0.50979		12	Ruminococcus	1.00095	0.532163
13	Caloramator	0.826962	0.412304		13	Filifactor	0.983419	0.470237
14	Mycoplasma	0.798944	0.267368		14	Peptoniphilus	0.854257	0.310022
15	Filifactor	0.79118	0.356088		15	Blautia	0.80248	0.467252
16	Candidatus Blochmannia	0.616445	0.185993		16	Coxiella	0.755963	0.453064
17	Peptoniphilus	0.613943	0.22751		17	Candidatus Blochmannia	0.650682	0.0669991
18	Sneathia	0.513306	0.318348		18	Clostridium	0.579349	0.183024
19	Streptococcus	0.476748	0.206178		19	Peptostreptococcus	0.347877	0.182988
20	Sphingobacterium	0.43548	0.246018		20	Succinivibrio	0.334175	0.263533
21	Paludibacter	0.426828	0.224405		21	Pedobacter	0.30081	0.135742
22	Thalassospira	0.359112	0.202175		22	Bifidobacterium	0.221147	0.121681
23	Paraprevotella	0.347751	0.164213		23	Treponema	0.212708	0.108289
24	Rhodothermus	0.332779	0.177124		24	Oscillospira	0.183012	0.0797207
25	Desulfovibrio	0.299555	0.0840291		25	Paludibacter	0.16839	0.0963185
26	Treponema	0.283258	0.11637		26	Caloramator	0.138594	0.0470003
27	Bifidobacterium	0.230139	0.203316		27	Mogibacterium	0.135817	0.0704791
28	Luteibacter	0.219748	0.109336		28	Arcanobacterium	0.118919	0.0568368
29	Anaerofilum	0.218603	0.122688		29	Pediococcus	0.114082	0.0391845
30	Akkermansia	0.210069	0.130781		30	Campylobacter	0.1089	0.0453493
31	Gallibacterium	0.193952	0.0925337		31	Paraprevotella	0.0968922	0.0607263
32	Pseudomonas	0.16568	0.0710969		32	Propionigenium	0.0961017	0.0312631
33	Veillonella	0.156429	0.0931269		33	Escherichia	0.0942348	0.0383188
34	Caldicellulosiruptor	0.150962	0.091121		34	Sebaldella	0.0901602	0.0400704
35	Peptococcus	0.149622	0.072329		35	Butyrivibrio	0.0852797	0.0465641
36	Arcanobacterium	0.122642	0.0534007		36	Bacillus	0.0803718	0.0275074
37	Ruminobacter	0.115907	0.0758961		37	Sphingobacterium	0.0772688	0.036144
38	Campylobacter	0.115613	0.0452754		38	Peptococcus	0.0742293	0.0394786
39	Stenotrophomonas	0.113563	0.0635988		39	Shewanella	0.0722717	0.0296659
40	Acinetobacter	0.0995045	0.0521809		40	Alkaliphilus	0.0704888	0.0218861
41	Escherichia	0.0838023	0.0471805		41	Acinetobacter	0.0642614	0.0369359
42	Emticicia	0.0756013	0.0380907		42	Acetobacterium	0.0640752	0.0242307
43	Thiothrix	0.0751673	0.0374982		43	Pseudomonas	0.0577545	0.019973
44	Roseburia	0.0687882	0.0306381		44	Roseburia	0.0567156	0.0374854
45	Sutterella	0.0666894	0.0327263		45	Ruminobacter	0.0561101	0.0213556
46	Succinivibrio	0.0649386	0.0251138		46	Mannheimia	0.0542217	0.019234
47	Psychroflexus	0.0647433	0.0300942		47	Candidatus Phytoplasma	0.0511836	0.011938
48	Candidatus Phytoplasma	0.0634601	0.0239564		48	Sutterella	0.0466554	0.0268093
49	Ureaplasma	0.0614885	0.0381667		49	Serratia	0.0454917	0.0151363
50	Olivibacter	0.0583219	0.0190798		50	Dysgonomonas	0.0441485	0.0161213
51	Pasteurella	0.0579562	0.0371796		51	Thermicanus	0.0393937	0.0154903
52	Hydrocarboniphaga	0.0571004	0.0110869		52	Corynebacterium	0.0387535	0.0207936
53	Desulfotomaculum	0.0508454	0.021703		53	Erysipelothrix	0.0362896	0.0125878
54	Sedimentibacter	0.047937	0.0229023		54	Rhodothermus	0.0350856	0.00961936
55	Johnsonella	0.043459	0.0205313		55	Enterococcus	0.033263	0.0105566
56	Corynebacterium	0.0409215	0.00799763		56	Pasteurella	0.0330895	0.0104045
57	Serratia	0.0404453	0.0198939		57	Chlorobaculum	0.0305435	0.0122141
58	Oribacterium	0.0290925	0.0200221		58	Lactobacillus	0.0279512	0.00533685
59	Planifilum	0.0217511	0.0118795		59	Luteibacter	0.0271441	0.00826233
60	Thermoanaerobacter	0.0172449	0.00815883		60	Anaerovibrio	0.0257845	0.0119552
61	Pelotomaculum	0.0170843	0.00932121		61	Dorea	0.0252556	0.0186081
62	Chryseobacterium	0.0161019	0.008705		62	Lachnospira	0.0251914	0.0125059
63	Bartonella	0.014668	0.00229031		63	Sedimentibacter	0.0225568	0.0149135
64	Psychrobacter	0.0132371	0.00465682		64	Mesoplasma	0.019011	0.00968709
65	Chondromyces	0.0119274	0.00856866		65	Parabacteroides	0.018777	0.00721055
66	Legionella	0.0106228	0.00327777		66	Desulfovibrio	0.0165862	0.00551621
67	Thermodesulfovibrio	0.00888961	0.00259935		67	Thiothrix	0.0155488	0.00507431
68	Haemophilus	0.0084339	0.00427732		68	Thalassospira	0.0150926	0.00528536
69	Desulfofrigus	0.00840454	0.00237933		69	Moorella	0.0132371	0.00666218
70	Pectinatus	0.00417901	0.00153542		70	Thermus	0.0127198	0.00303699
71	Edaphobacter	0.00378593	0.000564731		71	Johnsonella	0.0120838	0.00398282
72	Leucothrix	0.00240948	0.000460126		72	Marinococcus	0.0112651	0.00300861
					73	Anaerofilum	0.00963484	0.00235419
					74	Desulfotomaculum	0.00959574	0.00267803
					75	Tetragenococcus	0.00876314	0.00184797
					76	Anaerobranca	0.00667986	0.00174235
					77	Heliorestis	0.00443547	0.000982552

## Sheet: Table S2D
Table S2D. Relative abundance of vaginal core genera on Day -7
Rank	Core genera on Day -7	Mean	SEM
1	Ureaplasma	20.2282	2.94328
2	Bacteroides	5.37801	0.416056
3	Sneathia	4.26004	1.08511
4	Streptococcus	3.52641	0.414758
5	Porphyromonas	3.14194	0.59284
6	Ruminococcus	3.1216	0.265056
7	Pedobacter	2.52576	0.208438
8	Blautia	2.27829	0.181979
9	Clostridium	2.19823	0.167858
10	Mycoplasma	2.13928	0.524563
11	Oscillospira	1.95829	0.16668
12	Corynebacterium	1.74591	0.245066
13	Fusobacterium	1.57491	0.320489
14	Acinetobacter	0.908943	0.193303
15	Sphingobacterium	0.77191	0.0777042
16	Chlorobaculum	0.739281	0.0606298
17	Rhodothermus	0.630904	0.0620178
18	Akkermansia	0.587459	0.0701122
19	Acetobacterium	0.545699	0.0546793
20	Gemella	0.539178	0.0898453
21	Phascolarctobacterium	0.519305	0.048747
22	Bacillus	0.500695	0.0567723
23	Staphylococcus	0.493493	0.0690455
24	Thalassospira	0.439199	0.0454121
25	Alkaliphilus	0.375369	0.0353353
26	Methanobrevibacter	0.345852	0.0354972
27	Peptoniphilus	0.318297	0.0327915
28	Treponema	0.256428	0.0280792
29	Thermicanus	0.230628	0.0204925
30	Acholeplasma	0.227013	0.021861
31	Peptococcus	0.191211	0.016494
32	Erysipelothrix	0.188392	0.0333332
33	Lachnospira	0.157651	0.0147591
34	Candidatus Phytoplasma	0.157202	0.0119368
35	Desulfotomaculum	0.135602	0.0112203
36	Bifidobacterium	0.12453	0.0152781
37	Tetragenococcus	0.0943853	0.0252501

## Sheet: Table S2E
Table S2E. Relative abundance of 36 shared core genera in the blood, feces, and uterus on Day 0
			Blood				Feces				Uterus
			Mean	SEM	Cumulative %		Mean	SEM	Cumulative %		Mean	SEM	Cumulative %
No.	Core genera		abundance (%)				abundance (%)				abundance (%)
1	Mycoplasma		89.6647	3.34242	89.6647		1.05988	0.11547	1.05988		0.798944	0.267368	0.798944
2	Bacteroides		0.242283	0.0557747	89.9069		10.9867	0.78802	12.0466		13.0585	4.36221	13.8575
3	Coxiella		0.0409722	0.00574584	89.9479		0.0450502	0.00435123	12.0917		40.294	15.3648	54.1515
4	Fusobacterium		0.277898	0.0818489	90.2258		0.206276	0.0201948	12.298		6.87156	3.00525	61.0231
5	Ruminococcus		0.0687604	0.0166206	90.2946		14.7769	0.551913	27.0748		3.44883	1.70559	64.4719
6	Porphyromonas		0.109385	0.025334	90.404		2.01883	0.107338	29.0936		8.98064	3.96024	73.4525
7	Pedobacter		0.0381027	0.00615881	90.4421		8.42287	0.461632	37.5165		1.99762	1.00946	75.4502
8	Blautia		0.0432086	0.0112513	90.4853		4.48858	0.212347	42.0051		1.25314	0.61519	76.7033
9	Ureaplasma		0.0141357	0.000816315	90.4994		0.0246864	0.00355803	42.0298		0.0614885	0.0381667	76.7648
10	Treponema		0.0207369	0.00266596	90.5201		4.01331	0.847118	46.0431		0.283258	0.11637	77.048
11	Sneathia		0.040087	0.0118352	90.5602		0.0459866	0.00477187	46.0891		0.513306	0.318348	77.5614
12	Clostridium		0.0439774	0.0103116	90.6042		4.18093	0.0581471	50.27		1.52528	0.670925	79.0866
13	Paludibacter		0.0147168	0.00260564	90.6189		4.01887	0.322283	54.2889		0.426828	0.224405	79.5135
14	Prevotella		0.0462131	0.0140275	90.6651		1.603	0.274864	55.8919		2.26284	1.02698	81.7763
15	Ruminobacter		0.0071153	0.00132395	90.6723		1.13876	0.312556	57.0306		0.115907	0.0758961	81.8922
16	Bartonella		5.09809	3.53629	95.7703		0.0171858	0.00217345	57.0478		0.014668	0.00229031	81.9069
17	Oscillospira		0.0237598	0.00669827	95.7941		2.90274	0.107438	59.9506		1.08845	0.590453	82.9953
18	Succinivibrio		0.0101601	0.00171771	95.8043		0.554379	0.116283	60.505		0.0649386	0.0251138	83.0603
19	Thalassospira		0.00773884	0.00129378	95.812		3.56709	0.286002	64.072		0.359112	0.202175	83.4194
20	Candidatus Blochmannia		0.235447	0.0507721	96.0474		1.57035	0.0631466	65.6424		0.616445	0.185993	84.0358
21	Peptoniphilus		0.0280679	0.0140175	96.0755		1.77665	0.199542	67.4191		0.613943	0.22751	84.6498
22	Paraprevotella		0.00569222	0.00139756	96.0812		1.39282	0.232597	68.8119		0.347751	0.164213	84.9975
23	Sphingobacterium		0.00974048	0.00253776	96.0909		0.919554	0.0563032	69.7314		0.43548	0.246018	85.433
24	Gallibacterium		0.00679766	0.00174961	96.0977		0.016255	0.00143013	69.7477		0.193952	0.0925337	85.627
25	Helcococcus		0.0191232	0.00652392	96.1169		0.0243466	0.00194813	69.772		1.29879	0.613188	86.9258
26	Caloramator		0.0128007	0.00591362	96.1297		0.810849	0.0362724	70.5829		0.826962	0.412304	87.7527
27	Streptococcus		0.012899	0.00282135	96.1426		0.034554	0.00281255	70.6174		0.476748	0.206178	88.2295
28	Acholeplasma		0.0228719	0.00499869	96.1654		0.345483	0.0433791	70.9629		0.83658	0.50979	89.066
29	Sutterella		0.00786331	0.00276867	96.1733		0.562167	0.0612241	71.5251		0.0666894	0.0327263	89.1327
30	Stenotrophomonas		0.669356	0.118814	96.8427		0.0105634	0.00159241	71.5356		0.113563	0.0635988	89.2463
31	Campylobacter		0.0210924	0.00692228	96.8637		0.371215	0.105625	71.9069		0.115613	0.0452754	89.3619
32	Bifidobacterium		0.0126968	0.00273798	96.8764		0.037192	0.00433713	71.9441		0.230139	0.203316	89.592
33	Candidatus Phytoplasma		0.0146215	0.0047335	96.8911		0.16617	0.0107916	72.1102		0.0634601	0.0239564	89.6555
34	Escherichia		0.0569971	0.0106613	96.9481		0.0168266	0.0032875	72.1271		0.0838023	0.0471805	89.7393
35	Serratia		0.0191534	0.00560948	96.9672		0.0139096	0.00196375	72.141		0.0404453	0.0198939	89.7798
36	Oribacterium		0.00317544	0.000367992	96.9704		0.0156266	0.0017968	72.1566		0.0290925	0.0200221	89.8088

## Sheet: Table S2F
Table S2F. Relative abundance of 33 shared core genera in the blood, feces, and uterus on Day 2
			Blood				Feces				Uterus
			Mean	SEM	Cumulative %		Mean	SEM	Cumulative %		Mean	SEM	Cumulative %
No.	Core genera		abundance (%)				abundance (%)				abundance (%)
1	Mycoplasma		91.2962	2.18178	91.2962		0.272089	0.0895578	0.272089		4.76158	2.21037	4.76158
2	Bacteroides		0.339344	0.0889397	91.6356		10.7791	1.02987	11.0512		10.7358	3.32876	15.4974
3	Coxiella		0.0535625	0.0122684	91.6891		0.043005	0.00238717	11.0942		0.755963	0.453064	16.2533
4	Fusobacterium		0.324925	0.120742	92.0141		0.15952	0.0128146	11.2537		26.7761	9.1078	43.0295
5	Ruminococcus		0.106013	0.0393033	92.1201		11.9109	0.883867	23.1646		1.00095	0.532163	44.0304
6	Porphyromonas		0.124182	0.0220321	92.2443		1.942	0.14404	25.1066		6.83432	2.80381	50.8647
7	Pedobacter		0.0581947	0.0160396	92.3025		7.45845	0.56962	32.565		0.30081	0.135742	51.1655
8	Blautia		0.066492	0.0237752	92.369		10.1311	1.13641	42.6962		0.80248	0.467252	51.968
9	Ureaplasma		0.0122722	0.00182149	92.3812		0.0201589	0.00303806	42.7163		16.3943	8.4071	68.3623
10	Treponema		0.0302039	0.00817845	92.4114		9.05471	2.02162	51.771		0.212708	0.108289	68.575
11	Sneathia		0.0406039	0.0176723	92.452		0.0354583	0.00278011	51.8065		10.5928	5.52006	79.1678
12	Clostridium		0.0560923	0.0127676	92.5081		3.52618	0.253987	55.3327		0.579349	0.183024	79.7472
13	Paludibacter		0.0121818	0.00279511	92.5203		4.95619	0.451194	60.2889		0.16839	0.0963185	79.9156
14	Prevotella		0.0387679	0.0062389	92.5591		1.85362	0.468185	62.1425		4.132	2.57337	84.0476
15	Oscillospira		0.0233795	0.00624955	92.5825		2.64505	0.205583	64.7875		0.183012	0.0797207	84.2306
16	Succinivibrio		0.0127799	0.00373282	92.5952		4.74722	2.26938	69.5347		0.334175	0.263533	84.5647
17	Rhodothermus		0.0145937	0.00491216	92.6098		1.10497	0.350237	70.6397		0.0350856	0.00961936	84.5998
18	Candidatus Blochmannia		0.221375	0.0259459	92.8312		0.964213	0.0757533	71.6039		0.650682	0.0669991	85.2505
19	Peptoniphilus		0.014473	0.00611543	92.8457		0.600257	0.152152	72.2042		0.854257	0.310022	86.1048
20	Sphingobacterium		0.0119606	0.00460157	92.8576		1.66199	0.212705	73.8662		0.0772688	0.036144	86.182
21	Gallibacterium		0.0073399	0.00220776	92.865		0.0134293	0.0011241	73.8796		2.95814	1.64865	89.1402
22	Helcococcus		0.0230132	0.00624614	92.888		0.0179401	0.00189989	73.8975		1.56911	0.591648	90.7093
23	Caloramator		0.0159695	0.00638083	92.904		0.895817	0.0791625	74.7934		0.138594	0.0470003	90.8479
24	Streptococcus		0.0190111	0.00315567	92.923		0.0206934	0.00214071	74.8141		2.26936	0.853367	93.1172
25	Acholeplasma		0.0312497	0.00730405	92.9542		0.112297	0.0180634	74.9263		1.07501	0.651079	94.1923
26	Filifactor		0.0120609	0.00348002	92.9663		0.00884946	0.00133274	74.9352		0.983419	0.470237	95.1757
27	Alkaliphilus		0.00675288	0.00080469	92.973		0.351032	0.0539166	75.2862		0.0704888	0.0218861	95.2462
28	Enterococcus		0.0606334	0.017176	93.0337		0.222478	0.048774	75.5087		0.033263	0.0105566	95.2794
29	Bacillus		0.224476	0.0346151	93.2581		0.0151056	0.00203049	75.5238		0.0803718	0.0275074	95.3598
30	Bifidobacterium		0.0152927	0.00437988	93.2734		0.105853	0.0464938	75.6297		0.221147	0.121681	95.5809
31	Candidatus Phytoplasma		0.0182878	0.00581324	93.2917		0.0773636	0.0116965	75.707		0.0511836	0.011938	95.6321
32	Escherichia		0.0312191	0.00698303	93.3229		0.0464677	0.0114612	75.7535		0.0942348	0.0383188	95.7264
33	Serratia		0.0186351	0.00494316	93.3416		0.0238321	0.00467667	75.7773		0.0454917	0.0151363	95.7719
