# Supplementary material for: Blood as a route of transmission of uterine pathogens from the gut to the uterus in cows
Source: Microbiome. 2017 Aug 25;5:109. doi: 10.1186/s40168-017-0328-9 (PMC5574159; doi:10.1186/s40168-017-0328-9)
Supplement: Supplementary file 5 — Core genera (found together on day 0 and day 2) and their correlations in (A) blood, (B) uterus, and (C) feces. Nodes used in the network are highlighted in yellow. (XLSX 81 kb) [file 40168_2017_328_MOESM5_ESM.xlsx]

## Sheet: Table S3A
Table S3A. Core genera that were found together on Day 0 and Day 2 in blood and their relative abudnance
Of them, core genera that have strong (Spearman’s correlation coefficient rs < - 0.7 or rs > 0.7) and significant (P < 0.01) correlations with other core genera were used for network analysis of blood microbiota (Fig 3A) as nodes (n=22) which are highlihted in yellow.
Rank	Core genera	Mean abundance	SEM		No. of Relations	Variable	By variable	Spearman	Prob
1	Mycoplasma	90.5234	1.90827		1	Porphyromonas	Fusobacterium	0.9035	<.0001
2	Pseudomonas	0.77988	0.103902		2	Stenotrophomonas	Pseudomonas	0.8895	<.0001
3	Stenotrophomonas	0.688488	0.113061		3	Sneathia	Fusobacterium	0.8632	<.0001
4	Fusobacterium	0.302649	0.0726463		4	Eikenella	Pseudomonas	0.8614	<.0001
5	Bacteroides	0.293368	0.0535447		5	Porphyromonas	Bacteroides	0.8579	<.0001
6	Bacillus	0.234812	0.0275428		6	Fusobacterium	Bacteroides	0.8491	<.0001
7	Candidatus Blochmannia	0.228041	0.0268811		7	Peptoniphilus	Sneathia	0.8158	<.0001
8	Porphyromonas	0.117173	0.0163062		8	Eikenella	Candidatus Blochmannia	0.814	<.0001
9	Eikenella	0.112415	0.023848		9	Eikenella	Stenotrophomonas	0.8	<.0001
10	Anoxybacillus	0.093929	0.0159049		10	Anoxybacillus	Candidatus Blochmannia	0.8	<.0001
11	Acinetobacter	0.092976	0.0291798		11	Clostridium	Ruminococcus	0.7877	<.0001
12	Ruminococcus	0.0883669	0.0219975		12	Sneathia	Bacteroides	0.7702	0.0001
13	Geobacillus	0.0758642	0.0136339		13	Bacillus	Pseudomonas	0.7702	0.0001
14	Blautia	0.055463	0.0135245		14	Geobacillus	Candidatus Blochmannia	0.7684	0.0001
15	Enterococcus	0.0535784	0.0103123		15	Rhodococcus	Candidatus Blochmannia	0.7684	0.0001
16	Clostridium	0.0503536	0.00820461		16	Fusobacterium	Coxiella	0.7667	0.0001
17	Pedobacter	0.0486774	0.00901547		17	Pseudomonas	Candidatus Blochmannia	0.7596	0.0002
18	Coxiella	0.0475987	0.00698246		18	Oscillospira	Ruminococcus	0.7579	0.0002
19	Escherichia	0.0434297	0.00677975		19	Bacillus	Stenotrophomonas	0.7579	0.0002
20	Prevotella	0.0422945	0.00724128		20	Pseudomonas	Coxiella	0.7439	0.0003
21	Thermoanaerobacterium	0.0408794	0.00812552		21	Peptoniphilus	Bacteroides	0.7386	0.0003
22	Sneathia	0.0403591	0.0105679		22	Peptoniphilus	Fusobacterium	0.7386	0.0003
23	Acholeplasma	0.0272813	0.00450242		23	Thermoanaerobacterium	Rhodococcus	0.7263	0.0004
24	Treponema	0.0257196	0.00450993		24	Stenotrophomonas	Coxiella	0.7246	0.0005
25	Oscillospira	0.0235596	0.00444137		25	Peptoniphilus	Coxiella	0.7228	0.0005
26	Meiothermus	0.0211788	0.00452359		26	Peptoniphilus	Porphyromonas	0.7193	0.0005
27	Helcococcus	0.0211705	0.00440872		27	Thermoanaerobacterium	Serratia	0.7175	0.0005
28	Peptoniphilus	0.0209127	0.00733266		28	Oscillospira	Clostridium	0.7158	0.0006
29	Deinococcus	0.0200802	0.00551569		29	Sneathia	Coxiella	0.7123	0.0006
30	Rhodococcus	0.0191826	0.0027879		30	Coxiella	Bacteroides	0.7105	0.0007
31	Serratia	0.0188806	0.00361364		31	Thermoanaerobacterium	Escherichia	0.7105	0.0007
32	Candidatus Phytoplasma	0.0165511	0.00371434		32	Sneathia	Porphyromonas	0.707	0.0007
33	Streptococcus	0.0161159	0.00219404		33	Prevotella	Bacteroides	0.7035	0.0008
34	Caloramator	0.0144685	0.004268		34	Rhodococcus	Eikenella	0.7035	0.0008
35	Bifidobacterium	0.0140631	0.00259226		35	Anoxybacillus	Pseudomonas	0.7	0.0008
36	Paludibacter	0.0133826	0.00189059		36	Rhodococcus	Mycoplasma	-0.7491	0.0002
37	Ureaplasma	0.0131549	0.00103029
38	Succinivibrio	0.0115389	0.00209357
39	Sphingobacterium	0.010909	0.00264506
40	Gallibacterium	0.00708305	0.00138968
41	Alkaliphilus	0.00529927	0.000617478

## Sheet: Table S3B
Table S3B. Core genera that were found together on Day 0 and Day 2 in the uterus and their relative abudnance
Of them, core genera that have strong (Spearman’s correlation coefficient rs < - 0.7 or rs > 0.7) and significant (P < 0.01) correlations with other core genera were used for network analysis of uterine microbiota (Fig 3B) as nodes (n=42) which are highlihted in yellow.
Rank	Core genera	Mean abundance	SEM		No. of Relations	Variable	By variable	Spearman	Prob
1	Coxiella	20.525	8.74818		1	Oscillospira	Pedobacter	0.9669	<.0001
2	Fusobacterium	16.8238	5.19602		2	Luteibacter	Blautia	0.9669	<.0001
3	Bacteroides	11.8972	2.68369		3	Pedobacter	Ruminococcus	0.9624	<.0001
4	Ureaplasma	8.2279	4.50002		4	Paraprevotella	Oscillospira	0.9624	<.0001
5	Porphyromonas	7.90748	2.37424		5	Oscillospira	Ruminococcus	0.9609	<.0001
6	Sneathia	5.55303	2.92876		6	Oscillospira	Blautia	0.9594	<.0001
7	Prevotella	3.19742	1.36535		7	Oscillospira	Paludibacter	0.9594	<.0001
8	Mycoplasma	2.78026	1.17503		8	Rhodothermus	Pedobacter	0.9594	<.0001
9	Ruminococcus	2.22489	0.913726		9	Paraprevotella	Blautia	0.9564	<.0001
10	Gallibacterium	1.57605	0.863892		10	Paludibacter	Pedobacter	0.9549	<.0001
11	Helcococcus	1.43395	0.415837		11	Rhodothermus	Paludibacter	0.9534	<.0001
12	Streptococcus	1.37306	0.47416		12	Paraprevotella	Pedobacter	0.9519	<.0001
13	Pedobacter	1.14922	0.532535		13	Blautia	Ruminococcus	0.9504	<.0001
14	Clostridium	1.05232	0.355415		14	Luteibacter	Oscillospira	0.9489	<.0001
15	Blautia	1.02781	0.379494		15	Thiothrix	Luteibacter	0.9474	<.0001
16	Acholeplasma	0.955797	0.403359		16	Blautia	Pedobacter	0.9429	<.0001
17	Filifactor	0.8873	0.287904		17	Sedimentibacter	Roseburia	0.9429	<.0001
18	Peptoniphilus	0.7341	0.189163		18	Thiothrix	Blautia	0.9429	<.0001
19	Oscillospira	0.635732	0.308		19	Caloramator	Blautia	0.9398	<.0001
20	Candidatus Blochmannia	0.633563	0.0962898		20	Luteibacter	Ruminococcus	0.9383	<.0001
21	Caloramator	0.482778	0.216841		21	Thiothrix	Oscillospira	0.9383	<.0001
22	Paludibacter	0.297609	0.122486		22	Thiothrix	Paraprevotella	0.9383	<.0001
23	Sphingobacterium	0.256374	0.127799		23	Luteibacter	Pedobacter	0.9368	<.0001
24	Treponema	0.247983	0.0777827		24	Desulfotomaculum	Luteibacter	0.9368	<.0001
25	Bifidobacterium	0.225643	0.115318		25	Roseburia	Ruminococcus	0.9353	<.0001
26	Paraprevotella	0.222322	0.0899339		26	Thiothrix	Paludibacter	0.9353	<.0001
27	Succinivibrio	0.199557	0.132483		27	Luteibacter	Paraprevotella	0.9323	<.0001
28	Thalassospira	0.187102	0.106041		28	Desulfotomaculum	Pedobacter	0.9323	<.0001
29	Rhodothermus	0.183932	0.0928352		29	Sedimentibacter	Sphingobacterium	0.9308	<.0001
30	Desulfovibrio	0.15807	0.052279		30	Thiothrix	Pedobacter	0.9308	<.0001
31	Luteibacter	0.123446	0.0577544		31	Paludibacter	Ruminococcus	0.9293	<.0001
32	Arcanobacterium	0.120781	0.0379562		32	Rhodothermus	Ruminococcus	0.9278	<.0001
33	Anaerofilum	0.114119	0.0643498		33	Luteibacter	Rhodothermus	0.9278	<.0001
34	Campylobacter	0.112257	0.0311956		34	Caloramator	Paraprevotella	0.9278	<.0001
35	Peptococcus	0.111926	0.0410239		35	Paludibacter	Blautia	0.9263	<.0001
36	Pseudomonas	0.111718	0.0380122		36	Luteibacter	Paludibacter	0.9263	<.0001
37	Escherichia	0.0890185	0.0296041		37	Desulfotomaculum	Rhodothermus	0.9233	<.0001
38	Ruminobacter	0.0860086	0.0389785		38	Thiothrix	Rhodothermus	0.9233	<.0001
39	Acinetobacter	0.0818829	0.0313742		39	Rhodothermus	Oscillospira	0.9218	<.0001
40	Roseburia	0.0627519	0.0236017		40	Thalassospira	Rhodothermus	0.9218	<.0001
41	Candidatus Phytoplasma	0.0573218	0.013102		41	Paraprevotella	Paludibacter	0.9218	<.0001
42	Sutterella	0.0566724	0.0207164		42	Peptoniphilus	Prevotella	0.9203	<.0001
43	Pasteurella	0.0455229	0.0190044		43	Thiothrix	Ruminococcus	0.9188	<.0001
44	Thiothrix	0.045358	0.0196442		44	Johnsonella	Clostridium	0.9188	<.0001
45	Serratia	0.0429685	0.0121791		45	Caloramator	Luteibacter	0.9173	<.0001
46	Corynebacterium	0.0398375	0.0108451		46	Paraprevotella	Ruminococcus	0.9143	<.0001
47	Sedimentibacter	0.0352469	0.0136154		47	Paraprevotella	Clostridium	0.9113	<.0001
48	Desulfotomaculum	0.0302206	0.0116466		48	Rhodothermus	Blautia	0.9098	<.0001
49	Johnsonella	0.0277714	0.0107957		49	Caloramator	Oscillospira	0.9083	<.0001
					50	Desulfotomaculum	Ruminococcus	0.9068	<.0001
					51	Treponema	Blautia	0.9038	<.0001
					52	Desulfotomaculum	Oscillospira	0.9038	<.0001
					53	Thiothrix	Thalassospira	0.9038	<.0001
					54	Thiothrix	Sedimentibacter	0.9023	<.0001
					55	Filifactor	Peptoniphilus	0.9008	<.0001
					56	Paraprevotella	Rhodothermus	0.8992	<.0001
					57	Caloramator	Pedobacter	0.8992	<.0001
					58	Desulfotomaculum	Paludibacter	0.8992	<.0001
					59	Sedimentibacter	Ruminococcus	0.8962	<.0001
					60	Candidatus Phytoplasma	Candidatus Blochmannia	0.8962	<.0001
					61	Porphyromonas	Bacteroides	0.8932	<.0001
					62	Thalassospira	Pedobacter	0.8932	<.0001
					63	Desulfotomaculum	Blautia	0.8932	<.0001
					64	Thiothrix	Caloramator	0.8932	<.0001
					65	Sphingobacterium	Paraprevotella	0.8917	<.0001
					66	Acholeplasma	Porphyromonas	0.8902	<.0001
					67	Sedimentibacter	Pedobacter	0.8902	<.0001
					68	Caloramator	Ruminococcus	0.8887	<.0001
					69	Serratia	Escherichia	0.8887	<.0001
					70	Oscillospira	Treponema	0.8872	<.0001
					71	Desulfotomaculum	Thalassospira	0.8872	<.0001
					72	Thalassospira	Paludibacter	0.8857	<.0001
					73	Caloramator	Rhodothermus	0.8857	<.0001
					74	Thiothrix	Roseburia	0.8857	<.0001
					75	Roseburia	Blautia	0.8842	<.0001
					76	Caloramator	Paludibacter	0.8827	<.0001
					77	Filifactor	Prevotella	0.8827	<.0001
					78	Roseburia	Pedobacter	0.8827	<.0001
					79	Roseburia	Sphingobacterium	0.8827	<.0001
					80	Sphingobacterium	Blautia	0.8812	<.0001
					81	Luteibacter	Thalassospira	0.8812	<.0001
					82	Sedimentibacter	Oscillospira	0.8797	<.0001
					83	Sedimentibacter	Paraprevotella	0.8797	<.0001
					84	Caloramator	Treponema	0.8767	<.0001
					85	Roseburia	Oscillospira	0.8752	<.0001
					86	Luteibacter	Treponema	0.8737	<.0001
					87	Roseburia	Luteibacter	0.8737	<.0001
					88	Caloramator	Clostridium	0.8722	<.0001
					89	Desulfotomaculum	Caloramator	0.8722	<.0001
					90	Treponema	Pedobacter	0.8707	<.0001
					91	Desulfotomaculum	Treponema	0.8707	<.0001
					92	Roseburia	Rhodothermus	0.8677	<.0001
					93	Treponema	Ruminococcus	0.8662	<.0001
					94	Thiothrix	Desulfotomaculum	0.8632	<.0001
					95	Clostridium	Blautia	0.8617	<.0001
					96	Paludibacter	Treponema	0.8617	<.0001
					97	Sedimentibacter	Rhodothermus	0.8617	<.0001
					98	Sphingobacterium	Oscillospira	0.8602	<.0001
					99	Sedimentibacter	Blautia	0.8602	<.0001
					100	Thiothrix	Sphingobacterium	0.8602	<.0001
					101	Sphingobacterium	Ruminococcus	0.8586	<.0001
					102	Sphingobacterium	Pedobacter	0.8571	<.0001
					103	Desulfotomaculum	Paraprevotella	0.8571	<.0001
					104	Clostridium	Pedobacter	0.8556	<.0001
					105	Caloramator	Sphingobacterium	0.8556	<.0001
					106	Sedimentibacter	Paludibacter	0.8556	<.0001
					107	Johnsonella	Pedobacter	0.8556	<.0001
					108	Filifactor	Porphyromonas	0.8541	<.0001
					109	Sutterella	Clostridium	0.8526	<.0001
					110	Thalassospira	Oscillospira	0.8511	<.0001
					111	Paraprevotella	Treponema	0.8511	<.0001
					112	Johnsonella	Oscillospira	0.8481	<.0001
					113	Thalassospira	Ruminococcus	0.8451	<.0001
					114	Oscillospira	Clostridium	0.8436	<.0001
					115	Ruminobacter	Pedobacter	0.8421	<.0001
					116	Johnsonella	Paraprevotella	0.8391	<.0001
					117	Peptococcus	Ruminococcus	0.8376	<.0001
					118	Anaerofilum	Treponema	0.8346	<.0001
					119	Roseburia	Paludibacter	0.8346	<.0001
					120	Thiothrix	Treponema	0.8346	<.0001
					121	Roseburia	Paraprevotella	0.8316	<.0001
					122	Thiothrix	Anaerofilum	0.8301	<.0001
					123	Sphingobacterium	Rhodothermus	0.8286	<.0001
					124	Luteibacter	Sphingobacterium	0.8286	<.0001
					125	Anaerofilum	Thalassospira	0.8286	<.0001
					126	Roseburia	Desulfotomaculum	0.8286	<.0001
					127	Sedimentibacter	Thalassospira	0.8286	<.0001
					128	Luteibacter	Clostridium	0.8271	<.0001
					129	Arcanobacterium	Bacteroides	0.8271	<.0001
					130	Prevotella	Porphyromonas	0.8241	<.0001
					131	Luteibacter	Ruminobacter	0.8241	<.0001
					132	Corynebacterium	Acinetobacter	0.8241	<.0001
					133	Ruminobacter	Paludibacter	0.8226	<.0001
					134	Roseburia	Thalassospira	0.8226	<.0001
					135	Rhodothermus	Treponema	0.8211	<.0001
					136	Sedimentibacter	Luteibacter	0.8211	<.0001
					137	Sphingobacterium	Clostridium	0.8195	<.0001
					138	Paraprevotella	Thalassospira	0.818	<.0001
					139	Anaerofilum	Pedobacter	0.818	<.0001
					140	Anaerofilum	Rhodothermus	0.818	<.0001
					141	Johnsonella	Candidatus Blochmannia	0.818	<.0001
					142	Succinivibrio	Blautia	0.8165	<.0001
					143	Thalassospira	Blautia	0.8165	<.0001
					144	Prevotella	Bacteroides	0.815	<.0001
					145	Peptococcus	Blautia	0.8135	<.0001
					146	Peptococcus	Paraprevotella	0.8135	<.0001
					147	Johnsonella	Sutterella	0.8135	<.0001
					148	Rhodothermus	Clostridium	0.8105	<.0001
					149	Peptococcus	Pedobacter	0.8105	<.0001
					150	Candidatus Phytoplasma	Oscillospira	0.8105	<.0001
					151	Paraprevotella	Ruminobacter	0.809	<.0001
					152	Helcococcus	Fusobacterium	0.8075	<.0001
					153	Peptococcus	Oscillospira	0.806	<.0001
					154	Johnsonella	Caloramator	0.806	<.0001
					155	Acholeplasma	Bacteroides	0.8045	<.0001
					156	Johnsonella	Ruminococcus	0.8045	<.0001
					157	Filifactor	Bacteroides	0.803	<.0001
					158	Peptococcus	Sphingobacterium	0.803	<.0001
					159	Johnsonella	Blautia	0.803	<.0001
					160	Johnsonella	Desulfotomaculum	0.803	<.0001
					161	Gallibacterium	Sneathia	0.8015	<.0001
					162	Anaerofilum	Oscillospira	0.8015	<.0001
					163	Anaerofilum	Paludibacter	0.8	<.0001
					164	Sphingobacterium	Paludibacter	0.7985	<.0001
					165	Desulfotomaculum	Ruminobacter	0.7985	<.0001
					166	Sphingobacterium	Treponema	0.7955	<.0001
					167	Campylobacter	Porphyromonas	0.794	<.0001
					168	Johnsonella	Rhodothermus	0.794	<.0001
					169	Peptoniphilus	Porphyromonas	0.7925	<.0001
					170	Peptococcus	Luteibacter	0.7925	<.0001
					171	Ruminobacter	Ruminococcus	0.791	<.0001
					172	Acholeplasma	Prevotella	0.7895	<.0001
					173	Ruminobacter	Blautia	0.7865	<.0001
					174	Oscillospira	Ruminobacter	0.7865	<.0001
					175	Anaerofilum	Desulfotomaculum	0.7865	<.0001
					176	Thiothrix	Clostridium	0.7865	<.0001
					177	Anaerofilum	Caloramator	0.785	<.0001
					178	Thiothrix	Ruminobacter	0.785	<.0001
					179	Anaerofilum	Blautia	0.7835	<.0001
					180	Paludibacter	Clostridium	0.7805	<.0001
					181	Sutterella	Caloramator	0.7805	<.0001
					182	Clostridium	Ruminococcus	0.7789	<.0001
					183	Desulfotomaculum	Clostridium	0.7789	<.0001
					184	Corynebacterium	Pseudomonas	0.7789	<.0001
					185	Succinivibrio	Treponema	0.7774	<.0001
					186	Anaerofilum	Luteibacter	0.7774	<.0001
					187	Roseburia	Caloramator	0.7774	<.0001
					188	Johnsonella	Luteibacter	0.7774	<.0001
					189	Rhodothermus	Ruminobacter	0.7759	<.0001
					190	Peptococcus	Caloramator	0.7744	<.0001
					191	Anaerofilum	Paraprevotella	0.7744	<.0001
					192	Sedimentibacter	Caloramator	0.7729	<.0001
					193	Thiothrix	Peptococcus	0.7729	<.0001
					194	Anaerofilum	Ruminococcus	0.7699	<.0001
					195	Candidatus Phytoplasma	Paraprevotella	0.7699	<.0001
					196	Caloramator	Thalassospira	0.7684	<.0001
					197	Roseburia	Peptococcus	0.7684	<.0001
					198	Paraprevotella	Succinivibrio	0.7669	<.0001
					199	Luteibacter	Succinivibrio	0.7669	<.0001
					200	Desulfotomaculum	Sphingobacterium	0.7669	<.0001
					201	Sedimentibacter	Peptococcus	0.7669	<.0001
					202	Thalassospira	Ruminobacter	0.7639	<.0001
					203	Johnsonella	Sphingobacterium	0.7639	<.0001
					204	Filifactor	Acholeplasma	0.7624	<.0001
					205	Johnsonella	Paludibacter	0.7594	0.0001
					206	Sutterella	Sphingobacterium	0.7579	0.0001
					207	Sedimentibacter	Desulfotomaculum	0.7579	0.0001
					208	Candidatus Phytoplasma	Ruminococcus	0.7564	0.0001
					209	Candidatus Phytoplasma	Pedobacter	0.7564	0.0001
					210	Candidatus Phytoplasma	Blautia	0.7564	0.0001
					211	Arcanobacterium	Helcococcus	0.7564	0.0001
					212	Candidatus Phytoplasma	Paludibacter	0.7549	0.0001
					213	Pseudomonas	Sphingobacterium	0.7519	0.0001
					214	Sphingobacterium	Thalassospira	0.7504	0.0001
					215	Helcococcus	Bacteroides	0.7504	0.0001
					216	Candidatus Blochmannia	Clostridium	0.7489	0.0001
					217	Acinetobacter	Pseudomonas	0.7489	0.0001
					218	Roseburia	Treponema	0.7444	0.0002
					219	Thalassospira	Treponema	0.7429	0.0002
					220	Candidatus Blochmannia	Oscillospira	0.7414	0.0002
					221	Peptococcus	Clostridium	0.7414	0.0002
					222	Campylobacter	Peptococcus	0.7368	0.0002
					223	Sedimentibacter	Clostridium	0.7353	0.0002
					224	Thiothrix	Succinivibrio	0.7353	0.0002
					225	Candidatus Phytoplasma	Rhodothermus	0.7338	0.0002
					226	Succinivibrio	Oscillospira	0.7323	0.0002
					227	Acholeplasma	Peptoniphilus	0.7308	0.0003
					228	Candidatus Phytoplasma	Desulfotomaculum	0.7308	0.0003
					229	Corynebacterium	Sphingobacterium	0.7308	0.0003
					230	Candidatus Phytoplasma	Luteibacter	0.7293	0.0003
					231	Johnsonella	Peptococcus	0.7293	0.0003
					232	Peptococcus	Treponema	0.7263	0.0003
					233	Helcococcus	Sneathia	0.7248	0.0003
					234	Johnsonella	Roseburia	0.7248	0.0003
					235	Corynebacterium	Roseburia	0.7248	0.0003
					236	Sedimentibacter	Ruminobacter	0.7233	0.0003
					237	Peptoniphilus	Bacteroides	0.7218	0.0003
					238	Roseburia	Ruminobacter	0.7218	0.0003
					239	Succinivibrio	Paludibacter	0.7203	0.0003
					240	Sedimentibacter	Treponema	0.7203	0.0003
					241	Candidatus Phytoplasma	Sphingobacterium	0.7203	0.0003
					242	Clostridium	Treponema	0.7188	0.0004
					243	Sphingobacterium	Succinivibrio	0.7188	0.0004
					244	Sutterella	Blautia	0.7173	0.0004
					245	Peptococcus	Rhodothermus	0.7173	0.0004
					246	Corynebacterium	Thiothrix	0.7173	0.0004
					247	Helcococcus	Porphyromonas	0.7158	0.0004
					248	Filifactor	Helcococcus	0.7158	0.0004
					249	Paraprevotella	Candidatus Blochmannia	0.7143	0.0004
					250	Candidatus Phytoplasma	Treponema	0.7143	0.0004
					251	Johnsonella	Sedimentibacter	0.7143	0.0004
					252	Succinivibrio	Ruminobacter	0.7128	0.0004
					253	Anaerofilum	Sphingobacterium	0.7128	0.0004
					254	Johnsonella	Treponema	0.7113	0.0004
					255	Johnsonella	Candidatus Phytoplasma	0.7113	0.0004
					256	Caloramator	Succinivibrio	0.7098	0.0005
					257	Succinivibrio	Pedobacter	0.7068	0.0005
					258	Candidatus Phytoplasma	Thiothrix	0.7068	0.0005
					259	Candidatus Blochmannia	Pedobacter	0.7038	0.0005
					260	Sutterella	Paraprevotella	0.7038	0.0005
					261	Roseburia	Clostridium	0.7038	0.0005
					262	Sedimentibacter	Anaerofilum	0.7038	0.0005
					263	Candidatus Phytoplasma	Caloramator	0.7038	0.0005
					264	Candidatus Phytoplasma	Acholeplasma	0.7023	0.0006
					265	Johnsonella	Thiothrix	0.7023	0.0006
					266	Ruminobacter	Clostridium	0.7008	0.0006
					267	Campylobacter	Bacteroides	0.7008	0.0006

## Sheet: Table S3C
Table S3C. Core genera that were found together on Day 0 and Day 2 in feces and their relative abudnance
Of them, core genera that have strong (Spearman’s correlation coefficient rs < - 0.7 or rs > 0.7) and significant (P < 0.01) correlations with other core genera were used for network analysis of fecal microbiota (Fig 3C) as nodes (n=116) which are highlihted in yellow.
Rank	Core genera	Mean abundance	SEM		No. of Relations	Variable	By variable	Spearman	Prob
1	Ruminococcus	13.2136	0.616051		1	Brochothrix	Acetobacterium	0.8091	<.0001
2	Bacteroides	10.8735	0.65155		2	Thermus	Acetobacterium	0.7888	<.0001
3	Pedobacter	7.89682	0.381051		3	Pediococcus	Acetobacterium	0.7414	<.0001
4	Blautia	7.56633	0.868134		4	Desulfurispora	Acholeplasma	0.9029	<.0001
5	Treponema	6.76316	1.26789		5	Akkermansia	Acholeplasma	0.8972	<.0001
6	Paludibacter	4.53014	0.297944		6	Candidatus Phytoplasma	Acholeplasma	0.8837	<.0001
7	Ruminobacter	3.84668	1.1116		7	Cerasicoccus	Acholeplasma	0.8826	<.0001
8	Clostridium	3.82379	0.155407		8	Peptococcus	Acholeplasma	0.8803	<.0001
9	Succinivibrio	2.84139	1.29678		9	Candidatus Contubernalis	Acholeplasma	0.8656	<.0001
10	Oscillospira	2.76218	0.122915		10	Thiothrix	Acholeplasma	0.86	<.0001
11	Rhodothermus	2.43342	0.41251		11	Runella	Acholeplasma	0.8532	<.0001
12	Thalassospira	2.0624	0.389074		12	Dolichospermum	Acholeplasma	0.8532	<.0001
13	Porphyromonas	1.97692	0.0907855		13	Anaerofilum	Acholeplasma	0.8487	<.0001
14	Prevotella	1.7397	0.27944		14	Enterococcus	Acholeplasma	0.843	<.0001
15	Paraprevotella	1.51478	0.172746		15	Caldicellulosiruptor	Acholeplasma	0.843	<.0001
16	Sphingobacterium	1.32452	0.141605		16	Caldilinea	Acholeplasma	0.8408	<.0001
17	Candidatus Blochmannia	1.23973	0.0821835		17	Hydrocarboniphaga	Acholeplasma	0.8283	<.0001
18	Luteibacter	1.20665	0.183065		18	Sporotomaculum	Acholeplasma	0.8182	<.0001
19	Peptoniphilus	1.13498	0.175242		19	Acidocella	Acholeplasma	0.8171	<.0001
20	Dysgonomonas	1.00578	0.087452		20	Desulfotomaculum	Acholeplasma	0.8114	<.0001
21	Phascolarctobacterium	0.917143	0.0993481		21	Pelotomaculum	Acholeplasma	0.8091	<.0001
22	Caloramator	0.857196	0.0461739		22	Alkaliphilus	Acholeplasma	0.808	<.0001
23	Sutterella	0.712281	0.12686		23	Deinococcus	Acholeplasma	0.8069	<.0001
24	Mycoplasma	0.630177	0.110527		24	Thermoanaerobacter	Acholeplasma	0.8058	<.0001
25	Psychroflexus	0.627887	0.154806		25	Ectothiorhodospira	Acholeplasma	0.8012	<.0001
26	Peptococcus	0.598876	0.0685102		26	Emticicia	Acholeplasma	0.7877	<.0001
27	Desulfovibrio	0.567148	0.0663425		27	Maricaulis	Acholeplasma	0.7877	<.0001
28	Desulfotomaculum	0.499107	0.0987974		28	Pelobacter	Acholeplasma	0.7877	<.0001
29	Alkaliphilus	0.473811	0.0470019		29	Desulfovibrio	Acholeplasma	0.7708	<.0001
30	Faecalibacterium	0.460933	0.0447902		30	Rubellimicrobium	Acholeplasma	0.7696	<.0001
31	Chlorobaculum	0.459021	0.0538309		31	Gemella	Acholeplasma	0.7674	<.0001
32	Akkermansia	0.455336	0.0770538		32	Candidatus Tammella	Acholeplasma	0.7583	<.0001
33	Enterococcus	0.438591	0.0628353		33	Carboxydocella	Acholeplasma	0.7538	<.0001
34	Roseburia	0.42882	0.0590778		34	Weissella	Acholeplasma	0.7527	<.0001
35	Anaerovibrio	0.42224	0.140242		35	Heliorestis	Acholeplasma	0.7504	<.0001
36	Anaerofilum	0.390686	0.0537452		36	Candidatus Glomeribacter	Acholeplasma	0.7482	<.0001
37	Methanocorpusculum	0.368297	0.163913		37	Tetragenococcus	Acholeplasma	0.747	<.0001
38	Caldicellulosiruptor	0.364155	0.043872		38	Shimazuella	Acholeplasma	0.7459	<.0001
39	Acetobacterium	0.334456	0.0191651		39	Rhodospirillum	Acholeplasma	0.7414	<.0001
40	Moorella	0.333568	0.0504023		40	Faecalibacterium	Acholeplasma	0.7324	0.0001
41	Campylobacter	0.302046	0.0860201		41	Phaeobacter	Acholeplasma	0.7312	0.0001
42	Mesoplasma	0.299724	0.0252331		42	Moorella	Acholeplasma	0.7267	0.0001
43	Candidatus Tammella	0.28573	0.0459246		43	Anaerotruncus	Acholeplasma	0.7233	0.0001
44	Anaeroplasma	0.284039	0.0543735		44	Odoribacter	Acholeplasma	0.7064	0.0002
45	Parabacteroides	0.279256	0.0258866		45	Methylonatrum	Acholeplasma	0.7064	0.0002
46	Selenomonas	0.257218	0.0286931		46	Asticcacaulis	Acholeplasma	0.7053	0.0002
47	Shimazuella	0.233531	0.0350372		47	Brochothrix	Acholeplasma	0.7019	0.0003
48	Sedimentibacter	0.231091	0.0226435		48	Desulfonatronovibrio	Acholeplasma	0.7007	0.0003
49	Emticicia	0.228262	0.0394412		49	Anaerostipes	Acholeplasma	-0.7041	0.0003
50	Acholeplasma	0.21829	0.033193		50	Pasteurella	Acholeplasma	-0.8103	<.0001
51	Thermicanus	0.21319	0.0104553		51	Turicibacter	Acholeplasma	-0.8114	<.0001
52	Erysipelothrix	0.210769	0.0159664		52	Natronincola	Acholeplasma	-0.834	<.0001
53	Methanobrevibacter	0.192884	0.0259611		53	Sarcina	Acholeplasma	-0.8532	<.0001
54	Thiothrix	0.182531	0.0160848		54	Candidatus Contubernalis	Acidocella	0.8091	<.0001
55	Fusobacterium	0.180773	0.0123359		55	Desulfonatronovibrio	Acidocella	0.7199	0.0002
56	Nitrosococcus	0.179955	0.0175559		56	Desulfurispora	Akkermansia	0.8984	<.0001
57	Fibrobacter	0.17146	0.0373613		57	Runella	Akkermansia	0.8938	<.0001
58	Lachnospira	0.166097	0.0190321		58	Cerasicoccus	Akkermansia	0.8882	<.0001
59	Sporotomaculum	0.162052	0.0275823		59	Enterococcus	Akkermansia	0.8453	<.0001
60	Dorea	0.151833	0.0280672		60	Shimazuella	Akkermansia	0.8396	<.0001
61	Carboxydocella	0.149089	0.0210112		61	Maricaulis	Akkermansia	0.8329	<.0001
62	Mogibacterium	0.144174	0.0128237		62	Thiothrix	Akkermansia	0.8216	<.0001
63	Heliorestis	0.135208	0.0346508		63	Sporotomaculum	Akkermansia	0.8182	<.0001
64	Maricaulis	0.134971	0.014918		64	Dolichospermum	Akkermansia	0.8171	<.0001
65	Turicibacter	0.133325	0.03996		65	Candidatus Contubernalis	Akkermansia	0.8148	<.0001
66	Lachnobacterium	0.129653	0.0133857		66	Anaerofilum	Akkermansia	0.8125	<.0001
67	Candidatus Phytoplasma	0.11773	0.0124454		67	Pelotomaculum	Akkermansia	0.8001	<.0001
68	Johnsonella	0.111053	0.00688478		68	Caldicellulosiruptor	Akkermansia	0.799	<.0001
69	Cerasicoccus	0.109117	0.0348047		69	Caldilinea	Akkermansia	0.7979	<.0001
70	Desulfurispora	0.107216	0.0161949		70	Pelobacter	Akkermansia	0.7979	<.0001
71	Candidatus Amoebophilus	0.10456	0.00610149		71	Emticicia	Akkermansia	0.7798	<.0001
72	Caldilinea	0.103601	0.014614		72	Tetragenococcus	Akkermansia	0.7753	<.0001
73	Lactobacillus	0.102447	0.00852565		73	Hydrocarboniphaga	Akkermansia	0.7674	<.0001
74	Anaerostipes	0.092211	0.0224468		74	Candidatus Phytoplasma	Akkermansia	0.764	<.0001
75	Tetragenococcus	0.0917595	0.0134453		75	Weissella	Akkermansia	0.7617	<.0001
76	Tindallia	0.0878859	0.00915383		76	Asticcacaulis	Akkermansia	0.7606	<.0001
77	Anaerotruncus	0.0844918	0.00792951		77	Anaerotruncus	Akkermansia	0.7595	<.0001
78	Thermus	0.0842312	0.00480368		78	Thermoanaerobacter	Akkermansia	0.7527	<.0001
79	Planifilum	0.0839925	0.00732227		79	Acidocella	Akkermansia	0.747	<.0001
80	Sarcina	0.0795882	0.0249835		80	Mogibacterium	Akkermansia	0.738	<.0001
81	Pseudobutyrivibrio	0.0780971	0.0106495		81	Desulfotomaculum	Akkermansia	0.7346	<.0001
82	Pelotomaculum	0.0770234	0.0128628		82	Faecalibacterium	Akkermansia	0.7335	0.0001
83	Dyadobacter	0.0754478	0.0098142		83	Candidatus Tammella	Akkermansia	0.7278	0.0001
84	Bifidobacterium	0.0746434	0.0260181		84	Carboxydocella	Akkermansia	0.7233	0.0001
85	Butyrivibrio	0.0736353	0.00861054		85	Odoribacter	Akkermansia	0.7188	0.0002
86	Gemella	0.0720567	0.00948485		86	Candidatus Glomeribacter	Akkermansia	0.7165	0.0002
87	Hydrocarboniphaga	0.0676754	0.0130464		87	Heliorestis	Akkermansia	0.7143	0.0002
88	Olivibacter	0.0656828	0.00747263		88	Ectothiorhodospira	Akkermansia	0.7132	0.0002
89	Coprococcus	0.0652601	0.0110129		89	Legionella	Akkermansia	0.712	0.0002
90	Thermoanaerobacter	0.0601195	0.00787521		90	Moorella	Akkermansia	0.7098	0.0002
91	Macrococcus	0.0588835	0.00618118		91	Deinococcus	Akkermansia	0.7075	0.0002
92	Rubritalea	0.0508416	0.00388141		92	Phaeobacter	Akkermansia	0.703	0.0003
93	Pasteurella	0.0499378	0.0195178		93	Natronincola	Akkermansia	-0.7222	0.0001
94	Candidatus Liberibacter	0.0480112	0.0165665		94	Pasteurella	Akkermansia	-0.7301	0.0001
95	Pelobacter	0.0452463	0.00796782		95	Turicibacter	Akkermansia	-0.8317	<.0001
96	Tepidanaerobacter	0.0447867	0.00464955		96	Sarcina	Akkermansia	-0.9051	<.0001
97	Anaerobranca	0.0447814	0.00555006		97	Emticicia	Alkaliphilus	0.8713	<.0001
98	Weissella	0.0443871	0.00925322		98	Candidatus Phytoplasma	Alkaliphilus	0.8588	<.0001
99	Coxiella	0.0439347	0.00231643		99	Dolichospermum	Alkaliphilus	0.8498	<.0001
100	Deinococcus	0.0439081	0.00504699		100	Thiothrix	Alkaliphilus	0.8385	<.0001
101	Natronincola	0.0435387	0.00988739		101	Candidatus Contubernalis	Alkaliphilus	0.8283	<.0001
102	Candidatus Glomeribacter	0.042129	0.00692873		102	Hydrocarboniphaga	Alkaliphilus	0.8001	<.0001
103	Sneathia	0.0402439	0.00282007		103	Caldicellulosiruptor	Alkaliphilus	0.7956	<.0001
104	Rhodospirillum	0.039924	0.00627709		104	Gemella	Alkaliphilus	0.7798	<.0001
105	Runella	0.035216	0.00453384		105	Akkermansia	Alkaliphilus	0.7753	<.0001
106	Dolichospermum	0.0348915	0.00616468		106	Odoribacter	Alkaliphilus	0.7595	<.0001
107	Legionella	0.0340658	0.00407683		107	Thermoanaerobacter	Alkaliphilus	0.7583	<.0001
108	Escherichia	0.0329945	0.00707172		108	Legionella	Alkaliphilus	0.7572	<.0001
109	Asticcacaulis	0.0293103	0.00630468		109	Rhodospirillum	Alkaliphilus	0.7504	<.0001
110	Cohnella	0.0276258	0.00180218		110	Anaerotruncus	Alkaliphilus	0.7493	<.0001
111	Streptococcus	0.0269937	0.00226241		111	Faecalibacterium	Alkaliphilus	0.7459	<.0001
112	Brochothrix	0.0269516	0.00259894		112	Moorella	Alkaliphilus	0.738	<.0001
113	Butyricimonas	0.0256251	0.0025069		113	Heliorestis	Alkaliphilus	0.738	<.0001
114	Pediococcus	0.024727	0.00227593		114	Acidocella	Alkaliphilus	0.7335	0.0001
115	Pectinatus	0.0233626	0.00665582		115	Sporotomaculum	Alkaliphilus	0.7301	0.0001
116	Euzebya	0.0228	0.0037699		116	Pelotomaculum	Alkaliphilus	0.7278	0.0001
117	Ureaplasma	0.0222168	0.00231198		117	Methylonatrum	Alkaliphilus	0.7267	0.0001
118	Coprobacillus	0.0219554	0.00696192		118	Caldilinea	Alkaliphilus	0.7244	0.0001
119	Ammonifex	0.0211421	0.00310959		119	Methanobrevibacter	Alkaliphilus	0.7233	0.0001
120	Helcococcus	0.0208522	0.00150174		120	Desulfonatronovibrio	Alkaliphilus	0.7222	0.0001
121	Acidaminobacter	0.0203111	0.00121701		121	Desulfurispora	Alkaliphilus	0.7211	0.0002
122	Serratia	0.0193218	0.00285702		122	Ectothiorhodospira	Alkaliphilus	0.7211	0.0002
123	Pelagicoccus	0.0191663	0.00467858		123	Maricaulis	Alkaliphilus	0.7143	0.0002
124	Rubellimicrobium	0.0188478	0.00289023		124	Deinococcus	Alkaliphilus	0.7109	0.0002
125	Bulleidia	0.0186932	0.002599		125	Rubellimicrobium	Alkaliphilus	0.7041	0.0003
126	Oribacterium	0.0181943	0.00216852		126	Sarcina	Alkaliphilus	-0.7041	0.0003
127	Bacillus	0.0174158	0.00150097		127	Turicibacter	Alkaliphilus	-0.7086	0.0002
128	Rickettsia	0.0173439	0.00165408		128	Pasteurella	Alkaliphilus	-0.8272	<.0001
129	Acidaminococcus	0.0151095	0.00171443		129	Desulfurispora	Anaerofilum	0.8927	<.0001
130	Bartonella	0.014876	0.00130725		130	Maricaulis	Anaerofilum	0.8735	<.0001
131	Gallibacterium	0.0147137	0.000923974		131	Pelotomaculum	Anaerofilum	0.8656	<.0001
132	Odoribacter	0.0145317	0.00236195		132	Shimazuella	Anaerofilum	0.8622	<.0001
133	Dokdonella	0.0142126	0.00204206		133	Phaeobacter	Anaerofilum	0.8521	<.0001
134	Hymenobacter	0.0136757	0.00131311		134	Caldicellulosiruptor	Anaerofilum	0.8363	<.0001
135	Comamonas	0.0134605	0.00225542		135	Tetragenococcus	Anaerofilum	0.8363	<.0001
136	Propionispora	0.0133474	0.00156647		136	Runella	Anaerofilum	0.8261	<.0001
137	Desulfofrigus	0.0130768	0.000813965		137	Rubellimicrobium	Anaerofilum	0.825	<.0001
138	Phaeobacter	0.0124573	0.00163037		138	Caldilinea	Anaerofilum	0.8046	<.0001
139	Megasphaera	0.0123691	0.00121504		139	Sporotomaculum	Anaerofilum	0.8035	<.0001
140	Slackia	0.0115403	0.00148885		140	Anaerotruncus	Anaerofilum	0.7945	<.0001
141	Symbiobacterium	0.0101155	0.0010922		141	Carboxydocella	Anaerofilum	0.7933	<.0001
142	Desulfosporosinus	0.00992947	0.000902709		142	Ectothiorhodospira	Anaerofilum	0.7877	<.0001
143	Desulfonatronovibrio	0.0095691	0.00185272		143	Cerasicoccus	Anaerofilum	0.7708	<.0001
144	Salinicoccus	0.00945589	0.000663784		144	Thermobaculum	Anaerofilum	0.7696	<.0001
145	Paenibacillus	0.0090827	0.000886809		145	Candidatus Contubernalis	Anaerofilum	0.7662	<.0001
146	Actinomyces	0.0089585	0.00315495		146	Thermoanaerobacter	Anaerofilum	0.7504	<.0001
147	Candidatus Contubernalis	0.00877353	0.00141496		147	Emticicia	Anaerofilum	0.7448	<.0001
148	Meiothermus	0.00870867	0.00078016		148	Gemella	Anaerofilum	0.7312	0.0001
149	Filifactor	0.00861498	0.00079163		149	Pelobacter	Anaerofilum	0.7278	0.0001
150	Helicobacter	0.00852731	0.000936942		150	Candidatus Tammella	Anaerofilum	0.7211	0.0002
151	Ectothiorhodospira	0.00812206	0.00138812		151	Hydrocarboniphaga	Anaerofilum	0.7154	0.0002
152	Veillonella	0.00786209	0.000794903		152	Thiothrix	Anaerofilum	0.7132	0.0002
153	Acidocella	0.00759705	0.00123228		153	Candidatus Glomeribacter	Anaerofilum	0.7064	0.0002
154	Acetobacter	0.00730145	0.00183223		154	Dolichospermum	Anaerofilum	0.7064	0.0002
155	Thermobaculum	0.00708853	0.00136554		155	Weissella	Anaerofilum	0.7041	0.0003
156	Methylonatrum	0.00705349	0.000826353		156	Odoribacter	Anaerofilum	0.703	0.0003
157	Anaerolinea	0.00700131	0.000856018		157	Candidatus Phytoplasma	Anaerofilum	0.7007	0.0003
158	Shuttleworthia	0.00667788	0.000815173		158	Anaerostipes	Anaerofilum	-0.7267	0.0001
159	Sporosarcina	0.00551037	0.000667831		159	Turicibacter	Anaerofilum	-0.7753	<.0001
160	Eubacterium	0.00540265	0.000545125		160	Sarcina	Anaerofilum	-0.7832	<.0001
161	Kushneria	0.00423101	0.000740557		161	Pasteurella	Anaerofilum	-0.7888	<.0001
162	Oscillatoria	0.00391851	0.000753826		162	Natronincola	Anaerofilum	-0.8204	<.0001
163	Actinopolyspora	0.00293578	0.000407467		163	Actinopolyspora	Anaerolinea	0.7685	<.0001
					164	Natronincola	Anaerostipes	0.7708	<.0001
					165	Dolichospermum	Anaerotruncus	0.8272	<.0001
					166	Hydrocarboniphaga	Anaerotruncus	0.8193	<.0001
					167	Runella	Anaerotruncus	0.8046	<.0001
					168	Rhodospirillum	Anaerotruncus	0.7945	<.0001
					169	Rubellimicrobium	Anaerotruncus	0.7696	<.0001
					170	Desulfonatronovibrio	Anaerotruncus	0.7696	<.0001
					171	Legionella	Anaerotruncus	0.764	<.0001
					172	Acidocella	Anaerotruncus	0.7628	<.0001
					173	Pelotomaculum	Anaerotruncus	0.7516	<.0001
					174	Candidatus Contubernalis	Anaerotruncus	0.7436	<.0001
					175	Thermoanaerobacter	Anaerotruncus	0.7346	<.0001
					176	Odoribacter	Anaerotruncus	0.7324	0.0001
					177	Thermobaculum	Anaerotruncus	0.7278	0.0001
					178	Sarcina	Anaerotruncus	-0.7165	0.0002
					179	Pasteurella	Anaerotruncus	-0.7403	<.0001
					180	Pelobacter	Anaerovibrio	-0.7109	0.0002
					181	Brochothrix	Asticcacaulis	0.7007	0.0003
					182	Paraprevotella	Bacteroides	0.7165	0.0002
					183	Thermus	Bartonella	0.7109	0.0002
					184	Lachnospira	Blautia	0.8487	<.0001
					185	Sarcina	Blautia	0.7787	<.0001
					186	Succinivibrio	Blautia	0.7617	<.0001
					187	Roseburia	Blautia	0.7606	<.0001
					188	Natronincola	Blautia	0.7504	<.0001
					189	Anaerostipes	Blautia	0.7053	0.0002
					190	Turicibacter	Blautia	0.703	0.0003
					191	Runella	Blautia	-0.7064	0.0002
					192	Moorella	Blautia	-0.7086	0.0002
					193	Luteibacter	Blautia	-0.7098	0.0002
					194	Candidatus Tammella	Blautia	-0.7109	0.0002
					195	Enterococcus	Blautia	-0.7132	0.0002
					196	Shimazuella	Blautia	-0.7256	0.0001
					197	Sporotomaculum	Blautia	-0.7256	0.0001
					198	Cerasicoccus	Blautia	-0.7267	0.0001
					199	Faecalibacterium	Blautia	-0.7301	0.0001
					200	Pelobacter	Blautia	-0.738	<.0001
					201	Rhodothermus	Blautia	-0.7436	<.0001
					202	Acholeplasma	Blautia	-0.7436	<.0001
					203	Akkermansia	Blautia	-0.7572	<.0001
					204	Peptococcus	Blautia	-0.7628	<.0001
					205	Tetragenococcus	Blautia	-0.7764	<.0001
					206	Desulfurispora	Blautia	-0.7843	<.0001
					207	Maricaulis	Blautia	-0.7899	<.0001
					208	Anaerofilum	Blautia	-0.7911	<.0001
					209	Desulfovibrio	Blautia	-0.8295	<.0001
					210	Acidaminobacter	Brochothrix	0.7866	<.0001
					211	Acidocella	Brochothrix	0.7561	<.0001
					212	Thermoanaerobacter	Caldicellulosiruptor	0.9097	<.0001
					213	Pelotomaculum	Caldicellulosiruptor	0.9063	<.0001
					214	Caldilinea	Caldicellulosiruptor	0.8938	<.0001
					215	Carboxydocella	Caldicellulosiruptor	0.8882	<.0001
					216	Desulfurispora	Caldicellulosiruptor	0.8859	<.0001
					217	Sporotomaculum	Caldicellulosiruptor	0.8679	<.0001
					218	Candidatus Phytoplasma	Caldicellulosiruptor	0.8634	<.0001
					219	Shimazuella	Caldicellulosiruptor	0.8622	<.0001
					220	Tetragenococcus	Caldicellulosiruptor	0.8622	<.0001
					221	Thermobaculum	Caldicellulosiruptor	0.8588	<.0001
					222	Maricaulis	Caldicellulosiruptor	0.8554	<.0001
					223	Acidocella	Caldicellulosiruptor	0.8509	<.0001
					224	Candidatus Contubernalis	Caldicellulosiruptor	0.843	<.0001
					225	Dolichospermum	Caldicellulosiruptor	0.8272	<.0001
					226	Phaeobacter	Caldicellulosiruptor	0.8204	<.0001
					227	Ectothiorhodospira	Caldicellulosiruptor	0.8193	<.0001
					228	Thiothrix	Caldicellulosiruptor	0.8182	<.0001
					229	Candidatus Tammella	Caldicellulosiruptor	0.8159	<.0001
					230	Pelobacter	Caldicellulosiruptor	0.8103	<.0001
					231	Moorella	Caldicellulosiruptor	0.8058	<.0001
					232	Anaerotruncus	Caldicellulosiruptor	0.8046	<.0001
					233	Rubellimicrobium	Caldicellulosiruptor	0.8024	<.0001
					234	Heliorestis	Caldicellulosiruptor	0.8001	<.0001
					235	Hydrocarboniphaga	Caldicellulosiruptor	0.782	<.0001
					236	Candidatus Glomeribacter	Caldicellulosiruptor	0.7753	<.0001
					237	Deinococcus	Caldicellulosiruptor	0.7719	<.0001
					238	Legionella	Caldicellulosiruptor	0.7628	<.0001
					239	Desulfonatronovibrio	Caldicellulosiruptor	0.7516	<.0001
					240	Emticicia	Caldicellulosiruptor	0.7369	<.0001
					241	Cerasicoccus	Caldicellulosiruptor	0.7324	0.0001
					242	Gemella	Caldicellulosiruptor	0.7256	0.0001
					243	Runella	Caldicellulosiruptor	0.7188	0.0002
					244	Dokdonella	Caldicellulosiruptor	0.7041	0.0003
					245	Sarcina	Caldicellulosiruptor	-0.7098	0.0002
					246	Natronincola	Caldicellulosiruptor	-0.7233	0.0001
					247	Turicibacter	Caldicellulosiruptor	-0.7798	<.0001
					248	Pasteurella	Caldicellulosiruptor	-0.8114	<.0001
					249	Pelobacter	Caldilinea	0.9176	<.0001
					250	Candidatus Contubernalis	Caldilinea	0.9085	<.0001
					251	Pelotomaculum	Caldilinea	0.9074	<.0001
					252	Ectothiorhodospira	Caldilinea	0.9006	<.0001
					253	Desulfurispora	Caldilinea	0.8882	<.0001
					254	Thermoanaerobacter	Caldilinea	0.8859	<.0001
					255	Tetragenococcus	Caldilinea	0.8713	<.0001
					256	Candidatus Glomeribacter	Caldilinea	0.8645	<.0001
					257	Deinococcus	Caldilinea	0.8363	<.0001
					258	Dolichospermum	Caldilinea	0.8204	<.0001
					259	Thermobaculum	Caldilinea	0.8193	<.0001
					260	Hydrocarboniphaga	Caldilinea	0.7741	<.0001
					261	Cerasicoccus	Caldilinea	0.7674	<.0001
					262	Runella	Caldilinea	0.7493	<.0001
					263	Desulfonatronovibrio	Caldilinea	0.738	<.0001
					264	Methylonatrum	Caldilinea	0.738	<.0001
					265	Anaerotruncus	Caldilinea	0.7346	<.0001
					266	Acidocella	Caldilinea	0.7346	<.0001
					267	Planifilum	Caldilinea	0.7335	0.0001
					268	Rubellimicrobium	Caldilinea	0.7278	0.0001
					269	Dokdonella	Caldilinea	0.7177	0.0002
					270	Weissella	Caldilinea	0.7109	0.0002
					271	Phaeobacter	Caldilinea	0.703	0.0003
					272	Sarcina	Caldilinea	-0.7165	0.0002
					273	Natronincola	Caldilinea	-0.7504	<.0001
					274	Pasteurella	Caldilinea	-0.7708	<.0001
					275	Gemella	Candidatus Blochmannia	0.8769	<.0001
					276	Dolichospermum	Candidatus Blochmannia	0.8351	<.0001
					277	Methanobrevibacter	Candidatus Blochmannia	0.8272	<.0001
					278	Acholeplasma	Candidatus Blochmannia	0.8114	<.0001
					279	Rhodospirillum	Candidatus Blochmannia	0.8012	<.0001
					280	Pediococcus	Candidatus Blochmannia	0.7967	<.0001
					281	Candidatus Phytoplasma	Candidatus Blochmannia	0.7945	<.0001
					282	Streptococcus	Candidatus Blochmannia	0.7787	<.0001
					283	Candidatus Contubernalis	Candidatus Blochmannia	0.7753	<.0001
					284	Peptococcus	Candidatus Blochmannia	0.7741	<.0001
					285	Desulfonatronovibrio	Candidatus Blochmannia	0.7719	<.0001
					286	Heliorestis	Candidatus Blochmannia	0.7708	<.0001
					287	Anaerofilum	Candidatus Blochmannia	0.7685	<.0001
					288	Desulfurispora	Candidatus Blochmannia	0.7606	<.0001
					289	Runella	Candidatus Blochmannia	0.7583	<.0001
					290	Thiothrix	Candidatus Blochmannia	0.7572	<.0001
					291	Caldilinea	Candidatus Blochmannia	0.7572	<.0001
					292	Maricaulis	Candidatus Blochmannia	0.7538	<.0001
					293	Luteibacter	Candidatus Blochmannia	0.7516	<.0001
					294	Caldicellulosiruptor	Candidatus Blochmannia	0.7504	<.0001
					295	Faecalibacterium	Candidatus Blochmannia	0.7436	<.0001
					296	Desulfotomaculum	Candidatus Blochmannia	0.7425	<.0001
					297	Pelotomaculum	Candidatus Blochmannia	0.7425	<.0001
					298	Acidocella	Candidatus Blochmannia	0.7403	<.0001
					299	Anaerotruncus	Candidatus Blochmannia	0.7357	<.0001
					300	Akkermansia	Candidatus Blochmannia	0.7312	0.0001
					301	Cerasicoccus	Candidatus Blochmannia	0.7312	0.0001
					302	Alkaliphilus	Candidatus Blochmannia	0.7222	0.0001
					303	Sporotomaculum	Candidatus Blochmannia	0.7199	0.0002
					304	Hydrocarboniphaga	Candidatus Blochmannia	0.7177	0.0002
					305	Asticcacaulis	Candidatus Blochmannia	0.7177	0.0002
					306	Brochothrix	Candidatus Blochmannia	0.7165	0.0002
					307	Enterococcus	Candidatus Blochmannia	0.7154	0.0002
					308	Odoribacter	Candidatus Blochmannia	0.7143	0.0002
					309	Turicibacter	Candidatus Blochmannia	-0.7233	0.0001
					310	Sarcina	Candidatus Blochmannia	-0.7324	0.0001
					311	Pasteurella	Candidatus Blochmannia	-0.7798	<.0001
					312	Pelobacter	Candidatus Glomeribacter	0.8295	<.0001
					313	Ectothiorhodospira	Candidatus Glomeribacter	0.8024	<.0001
					314	Candidatus Contubernalis	Candidatus Glomeribacter	0.7843	<.0001
					315	Dolichospermum	Candidatus Phytoplasma	0.9108	<.0001
					316	Deinococcus	Candidatus Phytoplasma	0.8769	<.0001
					317	Candidatus Contubernalis	Candidatus Phytoplasma	0.8746	<.0001
					318	Acidocella	Candidatus Phytoplasma	0.8701	<.0001
					319	Thermoanaerobacter	Candidatus Phytoplasma	0.8509	<.0001
					320	Heliorestis	Candidatus Phytoplasma	0.8498	<.0001
					321	Sporotomaculum	Candidatus Phytoplasma	0.8419	<.0001
					322	Caldilinea	Candidatus Phytoplasma	0.8351	<.0001
					323	Hydrocarboniphaga	Candidatus Phytoplasma	0.8329	<.0001
					324	Gemella	Candidatus Phytoplasma	0.8148	<.0001
					325	Desulfurispora	Candidatus Phytoplasma	0.8058	<.0001
					326	Methylonatrum	Candidatus Phytoplasma	0.8035	<.0001
					327	Pelotomaculum	Candidatus Phytoplasma	0.8012	<.0001
					328	Cerasicoccus	Candidatus Phytoplasma	0.7764	<.0001
					329	Rhodospirillum	Candidatus Phytoplasma	0.7561	<.0001
					330	Ectothiorhodospira	Candidatus Phytoplasma	0.7561	<.0001
					331	Legionella	Candidatus Phytoplasma	0.7459	<.0001
					332	Pelobacter	Candidatus Phytoplasma	0.7414	<.0001
					333	Desulfonatronovibrio	Candidatus Phytoplasma	0.7391	<.0001
					334	Anaerotruncus	Candidatus Phytoplasma	0.7278	0.0001
					335	Brochothrix	Candidatus Phytoplasma	0.7278	0.0001
					336	Rubellimicrobium	Candidatus Phytoplasma	0.7278	0.0001
					337	Maricaulis	Candidatus Phytoplasma	0.7211	0.0002
					338	Tetragenococcus	Candidatus Phytoplasma	0.7199	0.0002
					339	Runella	Candidatus Phytoplasma	0.7053	0.0002
					340	Turicibacter	Candidatus Phytoplasma	-0.7222	0.0001
					341	Sarcina	Candidatus Phytoplasma	-0.7403	<.0001
					342	Pasteurella	Candidatus Phytoplasma	-0.8329	<.0001
					343	Sporotomaculum	Candidatus Tammella	0.9221	<.0001
					344	Pelobacter	Candidatus Tammella	0.8859	<.0001
					345	Thermoanaerobacter	Candidatus Tammella	0.8746	<.0001
					346	Tetragenococcus	Candidatus Tammella	0.8701	<.0001
					347	Pelotomaculum	Candidatus Tammella	0.8634	<.0001
					348	Caldilinea	Candidatus Tammella	0.8532	<.0001
					349	Candidatus Contubernalis	Candidatus Tammella	0.8464	<.0001
					350	Desulfurispora	Candidatus Tammella	0.8317	<.0001
					351	Ectothiorhodospira	Candidatus Tammella	0.8238	<.0001
					352	Candidatus Glomeribacter	Candidatus Tammella	0.8159	<.0001
					353	Methylonatrum	Candidatus Tammella	0.8058	<.0001
					354	Shimazuella	Candidatus Tammella	0.8012	<.0001
					355	Candidatus Phytoplasma	Candidatus Tammella	0.8001	<.0001
					356	Carboxydocella	Candidatus Tammella	0.7956	<.0001
					357	Deinococcus	Candidatus Tammella	0.773	<.0001
					358	Rubellimicrobium	Candidatus Tammella	0.7696	<.0001
					359	Planifilum	Candidatus Tammella	0.7493	<.0001
					360	Weissella	Candidatus Tammella	0.7482	<.0001
					361	Legionella	Candidatus Tammella	0.7448	<.0001
					362	Maricaulis	Candidatus Tammella	0.7436	<.0001
					363	Phaeobacter	Candidatus Tammella	0.7267	0.0001
					364	Heliorestis	Candidatus Tammella	0.7199	0.0002
					365	Dolichospermum	Candidatus Tammella	0.7165	0.0002
					366	Hydrocarboniphaga	Candidatus Tammella	0.7132	0.0002
					367	Acidocella	Candidatus Tammella	0.7041	0.0003
					368	Thermobaculum	Candidatus Tammella	0.703	0.0003
					369	Turicibacter	Candidatus Tammella	-0.7177	0.0002
					370	Pelotomaculum	Carboxydocella	0.8701	<.0001
					371	Thermoanaerobacter	Carboxydocella	0.8588	<.0001
					372	Tetragenococcus	Carboxydocella	0.8554	<.0001
					373	Sporotomaculum	Carboxydocella	0.8498	<.0001
					374	Heliorestis	Carboxydocella	0.8408	<.0001
					375	Phaeobacter	Carboxydocella	0.8396	<.0001
					376	Maricaulis	Carboxydocella	0.8171	<.0001
					377	Rubellimicrobium	Carboxydocella	0.8171	<.0001
					378	Desulfurispora	Carboxydocella	0.8125	<.0001
					379	Candidatus Phytoplasma	Carboxydocella	0.8103	<.0001
					380	Acidocella	Carboxydocella	0.7945	<.0001
					381	Dolichospermum	Carboxydocella	0.7899	<.0001
					382	Caldilinea	Carboxydocella	0.7888	<.0001
					383	Anaerotruncus	Carboxydocella	0.7866	<.0001
					384	Thermobaculum	Carboxydocella	0.7764	<.0001
					385	Candidatus Contubernalis	Carboxydocella	0.7708	<.0001
					386	Cerasicoccus	Carboxydocella	0.7674	<.0001
					387	Legionella	Carboxydocella	0.7606	<.0001
					388	Deinococcus	Carboxydocella	0.7572	<.0001
					389	Pelobacter	Carboxydocella	0.7335	0.0001
					390	Gemella	Carboxydocella	0.7278	0.0001
					391	Hydrocarboniphaga	Carboxydocella	0.7199	0.0002
					392	Dokdonella	Carboxydocella	0.7154	0.0002
					393	Weissella	Carboxydocella	0.7075	0.0002
					394	Candidatus Glomeribacter	Carboxydocella	0.7064	0.0002
					395	Ectothiorhodospira	Carboxydocella	0.7053	0.0002
					396	Odoribacter	Carboxydocella	0.7041	0.0003
					397	Turicibacter	Carboxydocella	-0.7414	<.0001
					398	Sarcina	Carboxydocella	-0.7504	<.0001
					399	Runella	Cerasicoccus	0.8882	<.0001
					400	Dolichospermum	Cerasicoccus	0.8656	<.0001
					401	Hydrocarboniphaga	Cerasicoccus	0.8475	<.0001
					402	Weissella	Cerasicoccus	0.8238	<.0001
					403	Asticcacaulis	Cerasicoccus	0.7809	<.0001
					404	Anaerotruncus	Cerasicoccus	0.7708	<.0001
					405	Acidocella	Cerasicoccus	0.7696	<.0001
					406	Candidatus Contubernalis	Cerasicoccus	0.7651	<.0001
					407	Thermoanaerobacter	Cerasicoccus	0.7628	<.0001
					408	Rhodospirillum	Cerasicoccus	0.7628	<.0001
					409	Deinococcus	Cerasicoccus	0.7538	<.0001
					410	Tetragenococcus	Cerasicoccus	0.7482	<.0001
					411	Pelotomaculum	Cerasicoccus	0.7346	<.0001
					412	Candidatus Glomeribacter	Cerasicoccus	0.7165	0.0002
					413	Pelobacter	Cerasicoccus	0.7143	0.0002
					414	Rubellimicrobium	Cerasicoccus	0.7086	0.0002
					415	Desulfonatronovibrio	Cerasicoccus	0.703	0.0003
					416	Natronincola	Cerasicoccus	-0.8024	<.0001
					417	Sarcina	Cerasicoccus	-0.8905	<.0001
					418	Rubellimicrobium	Chlorobaculum	0.8227	<.0001
					419	Phaeobacter	Chlorobaculum	0.7798	<.0001
					420	Odoribacter	Chlorobaculum	0.7538	<.0001
					421	Thermoanaerobacter	Chlorobaculum	0.7493	<.0001
					422	Shimazuella	Chlorobaculum	0.7436	<.0001
					423	Sporotomaculum	Chlorobaculum	0.7425	<.0001
					424	Caldicellulosiruptor	Chlorobaculum	0.7414	<.0001
					425	Anaerotruncus	Chlorobaculum	0.7256	0.0001
					426	Pelotomaculum	Chlorobaculum	0.7256	0.0001
					427	Legionella	Chlorobaculum	0.7222	0.0001
					428	Maricaulis	Chlorobaculum	0.7165	0.0002
					429	Runella	Chlorobaculum	0.7165	0.0002
					430	Carboxydocella	Chlorobaculum	0.7098	0.0002
					431	Pediococcus	Clostridium	0.834	<.0001
					432	Candidatus Blochmannia	Clostridium	0.7414	<.0001
					433	Anaerolinea	Clostridium	0.7244	0.0001
					434	Tepidanaerobacter	Clostridium	0.7041	0.0003
					435	Thermoanaerobacter	Deinococcus	0.8487	<.0001
					436	Candidatus Contubernalis	Deinococcus	0.8227	<.0001
					437	Dolichospermum	Deinococcus	0.8148	<.0001
					438	Methylonatrum	Deinococcus	0.7956	<.0001
					439	Pelobacter	Deinococcus	0.7606	<.0001
					440	Candidatus Glomeribacter	Deinococcus	0.7414	<.0001
					441	Ectothiorhodospira	Deinococcus	0.7233	0.0001
					442	Dokdonella	Deinococcus	0.7109	0.0002
					443	Runella	Deinococcus	0.7086	0.0002
					444	Candidatus Contubernalis	Desulfonatronovibrio	0.8351	<.0001
					445	Thermoanaerobacter	Desulfotomaculum	0.9311	<.0001
					446	Pelotomaculum	Desulfotomaculum	0.9187	<.0001
					447	Caldilinea	Desulfotomaculum	0.9142	<.0001
					448	Sporotomaculum	Desulfotomaculum	0.8972	<.0001
					449	Candidatus Glomeribacter	Desulfotomaculum	0.8859	<.0001
					450	Candidatus Contubernalis	Desulfotomaculum	0.8848	<.0001
					451	Desulfurispora	Desulfotomaculum	0.8656	<.0001
					452	Candidatus Tammella	Desulfotomaculum	0.86	<.0001
					453	Tetragenococcus	Desulfotomaculum	0.8442	<.0001
					454	Caldicellulosiruptor	Desulfotomaculum	0.8385	<.0001
					455	Deinococcus	Desulfotomaculum	0.8363	<.0001
					456	Ectothiorhodospira	Desulfotomaculum	0.8295	<.0001
					457	Candidatus Phytoplasma	Desulfotomaculum	0.8227	<.0001
					458	Heliorestis	Desulfotomaculum	0.8216	<.0001
					459	Pelobacter	Desulfotomaculum	0.8204	<.0001
					460	Dolichospermum	Desulfotomaculum	0.8058	<.0001
					461	Hydrocarboniphaga	Desulfotomaculum	0.7979	<.0001
					462	Desulfonatronovibrio	Desulfotomaculum	0.7933	<.0001
					463	Weissella	Desulfotomaculum	0.7877	<.0001
					464	Carboxydocella	Desulfotomaculum	0.7854	<.0001
					465	Methylonatrum	Desulfotomaculum	0.7753	<.0001
					466	Cerasicoccus	Desulfotomaculum	0.7628	<.0001
					467	Legionella	Desulfotomaculum	0.7617	<.0001
					468	Shimazuella	Desulfotomaculum	0.7606	<.0001
					469	Acidocella	Desulfotomaculum	0.7606	<.0001
					470	Anaerofilum	Desulfotomaculum	0.7538	<.0001
					471	Runella	Desulfotomaculum	0.7482	<.0001
					472	Phaeobacter	Desulfotomaculum	0.7346	<.0001
					473	Methanobrevibacter	Desulfotomaculum	0.712	0.0002
					474	Gemella	Desulfotomaculum	0.7041	0.0003
					475	Pasteurella	Desulfotomaculum	-0.7414	<.0001
					476	Anaerofilum	Desulfovibrio	0.8656	<.0001
					477	Desulfurispora	Desulfovibrio	0.8554	<.0001
					478	Akkermansia	Desulfovibrio	0.8329	<.0001
					479	Tetragenococcus	Desulfovibrio	0.8261	<.0001
					480	Faecalibacterium	Desulfovibrio	0.8148	<.0001
					481	Pelotomaculum	Desulfovibrio	0.8137	<.0001
					482	Maricaulis	Desulfovibrio	0.8114	<.0001
					483	Shimazuella	Desulfovibrio	0.8069	<.0001
					484	Enterococcus	Desulfovibrio	0.8035	<.0001
					485	Peptococcus	Desulfovibrio	0.8012	<.0001
					486	Caldilinea	Desulfovibrio	0.7933	<.0001
					487	Cerasicoccus	Desulfovibrio	0.7888	<.0001
					488	Ectothiorhodospira	Desulfovibrio	0.7866	<.0001
					489	Pelobacter	Desulfovibrio	0.7775	<.0001
					490	Caldicellulosiruptor	Desulfovibrio	0.7764	<.0001
					491	Runella	Desulfovibrio	0.7696	<.0001
					492	Sporotomaculum	Desulfovibrio	0.7662	<.0001
					493	Candidatus Contubernalis	Desulfovibrio	0.764	<.0001
					494	Phaeobacter	Desulfovibrio	0.7628	<.0001
					495	Desulfonatronovibrio	Desulfovibrio	0.7628	<.0001
					496	Thermoanaerobacter	Desulfovibrio	0.7425	<.0001
					497	Desulfotomaculum	Desulfovibrio	0.7414	<.0001
					498	Anaerotruncus	Desulfovibrio	0.7414	<.0001
					499	Candidatus Tammella	Desulfovibrio	0.7403	<.0001
					500	Emticicia	Desulfovibrio	0.7233	0.0001
					501	Hydrocarboniphaga	Desulfovibrio	0.7199	0.0002
					502	Candidatus Glomeribacter	Desulfovibrio	0.7188	0.0002
					503	Rubellimicrobium	Desulfovibrio	0.7143	0.0002
					504	Moorella	Desulfovibrio	0.712	0.0002
					505	Pasteurella	Desulfovibrio	-0.7053	0.0002
					506	Turicibacter	Desulfovibrio	-0.7617	<.0001
					507	Sarcina	Desulfovibrio	-0.7877	<.0001
					508	Natronincola	Desulfovibrio	-0.7956	<.0001
					509	Tetragenococcus	Desulfurispora	0.8984	<.0001
					510	Pelotomaculum	Desulfurispora	0.8972	<.0001
					511	Candidatus Contubernalis	Desulfurispora	0.8837	<.0001
					512	Runella	Desulfurispora	0.8724	<.0001
					513	Cerasicoccus	Desulfurispora	0.8532	<.0001
					514	Thermoanaerobacter	Desulfurispora	0.8498	<.0001
					515	Pelobacter	Desulfurispora	0.8317	<.0001
					516	Ectothiorhodospira	Desulfurispora	0.8306	<.0001
					517	Candidatus Glomeribacter	Desulfurispora	0.8261	<.0001
					518	Hydrocarboniphaga	Desulfurispora	0.8148	<.0001
					519	Dolichospermum	Desulfurispora	0.8035	<.0001
					520	Anaerotruncus	Desulfurispora	0.7945	<.0001
					521	Weissella	Desulfurispora	0.7911	<.0001
					522	Acidocella	Desulfurispora	0.7911	<.0001
					523	Deinococcus	Desulfurispora	0.7899	<.0001
					524	Phaeobacter	Desulfurispora	0.7764	<.0001
					525	Desulfonatronovibrio	Desulfurispora	0.7662	<.0001
					526	Legionella	Desulfurispora	0.7617	<.0001
					527	Thermobaculum	Desulfurispora	0.7482	<.0001
					528	Rubellimicrobium	Desulfurispora	0.747	<.0001
					529	Dokdonella	Desulfurispora	0.7019	0.0003
					530	Pasteurella	Desulfurispora	-0.7617	<.0001
					531	Natronincola	Desulfurispora	-0.7888	<.0001
					532	Sarcina	Desulfurispora	-0.7967	<.0001
					533	Rhodospirillum	Dolichospermum	0.8984	<.0001
					534	Candidatus Contubernalis	Dolichospermum	0.8396	<.0001
					535	Desulfonatronovibrio	Dolichospermum	0.8295	<.0001
					536	Acidocella	Dolichospermum	0.8283	<.0001
					537	Asticcacaulis	Dolichospermum	0.7775	<.0001
					538	Brochothrix	Dolichospermum	0.7685	<.0001
					539	Rubellimicrobium	Dolichospermum	0.7595	<.0001
					540	Pelobacter	Dolichospermum	0.7346	<.0001
					541	Methylonatrum	Dolichospermum	0.7301	0.0001
					542	Odoribacter	Dolichospermum	0.7211	0.0002
					543	Acidaminobacter	Dolichospermum	0.7064	0.0002
					544	Dokdonella	Dyadobacter	0.7459	<.0001
					545	Phaeobacter	Dysgonomonas	0.8091	<.0001
					546	Carboxydocella	Dysgonomonas	0.7448	<.0001
					547	Pelotomaculum	Dysgonomonas	0.7143	0.0002
					548	Candidatus Contubernalis	Ectothiorhodospira	0.9209	<.0001
					549	Methylonatrum	Ectothiorhodospira	0.7719	<.0001
					550	Phaeobacter	Ectothiorhodospira	0.7538	<.0001
					551	Desulfonatronovibrio	Ectothiorhodospira	0.7357	<.0001
					552	Thermobaculum	Ectothiorhodospira	0.7154	0.0002
					553	Desulfonatronovibrio	Emticicia	0.8475	<.0001
					554	Dolichospermum	Emticicia	0.8216	<.0001
					555	Candidatus Contubernalis	Emticicia	0.8204	<.0001
					556	Hydrocarboniphaga	Emticicia	0.8193	<.0001
					557	Thiothrix	Emticicia	0.808	<.0001
					558	Gemella	Emticicia	0.8001	<.0001
					559	Desulfurispora	Emticicia	0.7945	<.0001
					560	Anaerotruncus	Emticicia	0.7922	<.0001
					561	Legionella	Emticicia	0.782	<.0001
					562	Maricaulis	Emticicia	0.7662	<.0001
					563	Candidatus Phytoplasma	Emticicia	0.7595	<.0001
					564	Rubellimicrobium	Emticicia	0.7516	<.0001
					565	Rhodospirillum	Emticicia	0.7436	<.0001
					566	Runella	Emticicia	0.7425	<.0001
					567	Sporotomaculum	Emticicia	0.7403	<.0001
					568	Odoribacter	Emticicia	0.7391	<.0001
					569	Deinococcus	Emticicia	0.7301	0.0001
					570	Cerasicoccus	Emticicia	0.7222	0.0001
					571	Pelotomaculum	Emticicia	0.7211	0.0002
					572	Thermoanaerobacter	Emticicia	0.712	0.0002
					573	Heliorestis	Emticicia	0.7098	0.0002
					574	Natronincola	Emticicia	-0.7211	0.0002
					575	Turicibacter	Emticicia	-0.7312	0.0001
					576	Sarcina	Emticicia	-0.7324	0.0001
					577	Pasteurella	Emticicia	-0.7764	<.0001
					578	Tetragenococcus	Enterococcus	0.9424	<.0001
					579	Pelotomaculum	Enterococcus	0.9289	<.0001
					580	Candidatus Glomeribacter	Enterococcus	0.9289	<.0001
					581	Caldilinea	Enterococcus	0.9221	<.0001
					582	Sporotomaculum	Enterococcus	0.9164	<.0001
					583	Desulfurispora	Enterococcus	0.9085	<.0001
					584	Pelobacter	Enterococcus	0.8927	<.0001
					585	Caldicellulosiruptor	Enterococcus	0.8882	<.0001
					586	Thermoanaerobacter	Enterococcus	0.8826	<.0001
					587	Shimazuella	Enterococcus	0.878	<.0001
					588	Desulfotomaculum	Enterococcus	0.8713	<.0001
					589	Candidatus Tammella	Enterococcus	0.8329	<.0001
					590	Candidatus Contubernalis	Enterococcus	0.8295	<.0001
					591	Ectothiorhodospira	Enterococcus	0.8283	<.0001
					592	Carboxydocella	Enterococcus	0.8238	<.0001
					593	Deinococcus	Enterococcus	0.8227	<.0001
					594	Anaerofilum	Enterococcus	0.8114	<.0001
					595	Maricaulis	Enterococcus	0.7956	<.0001
					596	Thiothrix	Enterococcus	0.7922	<.0001
					597	Cerasicoccus	Enterococcus	0.7899	<.0001
					598	Erysipelothrix	Enterococcus	0.7809	<.0001
					599	Runella	Enterococcus	0.7741	<.0001
					600	Candidatus Phytoplasma	Enterococcus	0.773	<.0001
					601	Weissella	Enterococcus	0.7617	<.0001
					602	Moorella	Enterococcus	0.7549	<.0001
					603	Dolichospermum	Enterococcus	0.7549	<.0001
					604	Phaeobacter	Enterococcus	0.7482	<.0001
					605	Thermobaculum	Enterococcus	0.7403	<.0001
					606	Heliorestis	Enterococcus	0.7391	<.0001
					607	Rubellimicrobium	Enterococcus	0.7154	0.0002
					608	Dokdonella	Enterococcus	0.7098	0.0002
					609	Pasteurella	Enterococcus	-0.7448	<.0001
					610	Sarcina	Enterococcus	-0.7628	<.0001
					611	Turicibacter	Enterococcus	-0.8069	<.0001
					612	Candidatus Glomeribacter	Erysipelothrix	0.8792	<.0001
					613	Tetragenococcus	Erysipelothrix	0.7572	<.0001
					614	Sporotomaculum	Erysipelothrix	0.703	0.0003
					615	Maricaulis	Faecalibacterium	0.9187	<.0001
					616	Anaerofilum	Faecalibacterium	0.8871	<.0001
					617	Anaerotruncus	Faecalibacterium	0.8746	<.0001
					618	Rubellimicrobium	Faecalibacterium	0.8521	<.0001
					619	Shimazuella	Faecalibacterium	0.8283	<.0001
					620	Emticicia	Faecalibacterium	0.825	<.0001
					621	Odoribacter	Faecalibacterium	0.8069	<.0001
					622	Pelotomaculum	Faecalibacterium	0.799	<.0001
					623	Caldicellulosiruptor	Faecalibacterium	0.7922	<.0001
					624	Desulfurispora	Faecalibacterium	0.7911	<.0001
					625	Desulfonatronovibrio	Faecalibacterium	0.7832	<.0001
					626	Candidatus Contubernalis	Faecalibacterium	0.7832	<.0001
					627	Ectothiorhodospira	Faecalibacterium	0.7708	<.0001
					628	Carboxydocella	Faecalibacterium	0.764	<.0001
					629	Caldilinea	Faecalibacterium	0.7628	<.0001
					630	Phaeobacter	Faecalibacterium	0.7617	<.0001
					631	Thermobaculum	Faecalibacterium	0.7572	<.0001
					632	Sporotomaculum	Faecalibacterium	0.7561	<.0001
					633	Moorella	Faecalibacterium	0.7549	<.0001
					634	Tetragenococcus	Faecalibacterium	0.7459	<.0001
					635	Dolichospermum	Faecalibacterium	0.7448	<.0001
					636	Gemella	Faecalibacterium	0.7414	<.0001
					637	Runella	Faecalibacterium	0.7414	<.0001
					638	Hydrocarboniphaga	Faecalibacterium	0.7233	0.0001
					639	Heliorestis	Faecalibacterium	0.7165	0.0002
					640	Sarcina	Faecalibacterium	-0.7595	<.0001
					641	Pasteurella	Faecalibacterium	-0.7595	<.0001
					642	Natronincola	Faecalibacterium	-0.7719	<.0001
					643	Turicibacter	Faecalibacterium	-0.8317	<.0001
					644	Streptococcus	Fusobacterium	0.8317	<.0001
					645	Anaerolinea	Fusobacterium	0.8035	<.0001
					646	Sneathia	Fusobacterium	0.7933	<.0001
					647	Bartonella	Fusobacterium	0.7719	<.0001
					648	Pediococcus	Fusobacterium	0.7527	<.0001
					649	Thermus	Fusobacterium	0.7199	0.0002
					650	Acetobacterium	Fusobacterium	0.7177	0.0002
					651	Bacillus	Fusobacterium	0.712	0.0002
					652	Rhodospirillum	Gemella	0.8442	<.0001
					653	Dolichospermum	Gemella	0.8295	<.0001
					654	Desulfonatronovibrio	Gemella	0.8058	<.0001
					655	Hydrocarboniphaga	Gemella	0.7888	<.0001
					656	Anaerotruncus	Gemella	0.782	<.0001
					657	Candidatus Contubernalis	Gemella	0.7595	<.0001
					658	Pectinatus	Gemella	0.7527	<.0001
					659	Desulfurispora	Gemella	0.7414	<.0001
					660	Asticcacaulis	Gemella	0.7414	<.0001
					661	Pelotomaculum	Gemella	0.7369	<.0001
					662	Deinococcus	Gemella	0.7301	0.0001
					663	Acidocella	Gemella	0.7233	0.0001
					664	Pediococcus	Gemella	0.7165	0.0002
					665	Cerasicoccus	Gemella	0.7154	0.0002
					666	Odoribacter	Gemella	0.7109	0.0002
					667	Thermoanaerobacter	Gemella	0.7019	0.0003
					668	Sarcina	Gemella	-0.7098	0.0002
					669	Pasteurella	Gemella	-0.8171	<.0001
					670	Hydrocarboniphaga	Heliorestis	0.8837	<.0001
					671	Dolichospermum	Heliorestis	0.8803	<.0001
					672	Thermoanaerobacter	Heliorestis	0.8611	<.0001
					673	Candidatus Contubernalis	Heliorestis	0.8475	<.0001
					674	Desulfonatronovibrio	Heliorestis	0.8408	<.0001
					675	Acidocella	Heliorestis	0.8351	<.0001
					676	Legionella	Heliorestis	0.8306	<.0001
					677	Gemella	Heliorestis	0.8216	<.0001
					678	Cerasicoccus	Heliorestis	0.8182	<.0001
					679	Anaerotruncus	Heliorestis	0.8159	<.0001
					680	Caldilinea	Heliorestis	0.7911	<.0001
					681	Pelotomaculum	Heliorestis	0.7877	<.0001
					682	Desulfurispora	Heliorestis	0.7753	<.0001
					683	Rhodospirillum	Heliorestis	0.7651	<.0001
					684	Tetragenococcus	Heliorestis	0.7414	<.0001
					685	Ectothiorhodospira	Heliorestis	0.7403	<.0001
					686	Deinococcus	Heliorestis	0.7312	0.0001
					687	Candidatus Glomeribacter	Heliorestis	0.7199	0.0002
					688	Methylonatrum	Heliorestis	0.7177	0.0002
					689	Dyadobacter	Heliorestis	0.7075	0.0002
					690	Runella	Heliorestis	0.7075	0.0002
					691	Dokdonella	Heliorestis	0.7053	0.0002
					692	Pasteurella	Heliorestis	-0.7143	0.0002
					693	Sarcina	Heliorestis	-0.738	<.0001
					694	Dolichospermum	Hydrocarboniphaga	0.9063	<.0001
					695	Acidocella	Hydrocarboniphaga	0.8611	<.0001
					696	Rhodospirillum	Hydrocarboniphaga	0.86	<.0001
					697	Candidatus Contubernalis	Hydrocarboniphaga	0.8532	<.0001
					698	Desulfonatronovibrio	Hydrocarboniphaga	0.8442	<.0001
					699	Thermoanaerobacter	Hydrocarboniphaga	0.8069	<.0001
					700	Legionella	Hydrocarboniphaga	0.7911	<.0001
					701	Runella	Hydrocarboniphaga	0.7617	<.0001
					702	Ectothiorhodospira	Hydrocarboniphaga	0.7346	<.0001
					703	Pelotomaculum	Hydrocarboniphaga	0.7222	0.0001
					704	Brochothrix	Hydrocarboniphaga	0.7211	0.0002
					705	Rubellimicrobium	Hydrocarboniphaga	0.7177	0.0002
					706	Pasteurella	Hydrocarboniphaga	-0.7041	0.0003
					707	Natronincola	Hydrocarboniphaga	-0.7899	<.0001
					708	Coprococcus	Lachnospira	0.729	0.0001
					709	Anaerostipes	Lachnospira	0.7165	0.0002
					710	Brochothrix	Lactobacillus	0.7516	<.0001
					711	Candidatus Contubernalis	Legionella	0.8283	<.0001
					712	Desulfonatronovibrio	Legionella	0.808	<.0001
					713	Dolichospermum	Legionella	0.7775	<.0001
					714	Acidocella	Legionella	0.7753	<.0001
					715	Slackia	Legionella	0.7357	<.0001
					716	Dokdonella	Legionella	0.7312	0.0001
					717	Methylonatrum	Legionella	0.7233	0.0001
					718	Acidaminococcus	Legionella	-0.8272	<.0001
					719	Sporotomaculum	Luteibacter	0.9481	<.0001
					720	Pelotomaculum	Luteibacter	0.9379	<.0001
					721	Thermoanaerobacter	Luteibacter	0.9345	<.0001
					722	Candidatus Contubernalis	Luteibacter	0.9322	<.0001
					723	Caldilinea	Luteibacter	0.93	<.0001
					724	Desulfotomaculum	Luteibacter	0.9232	<.0001
					725	Desulfurispora	Luteibacter	0.9232	<.0001
					726	Caldicellulosiruptor	Luteibacter	0.9209	<.0001
					727	Enterococcus	Luteibacter	0.9051	<.0001
					728	Candidatus Tammella	Luteibacter	0.9029	<.0001
					729	Candidatus Phytoplasma	Luteibacter	0.9006	<.0001
					730	Deinococcus	Luteibacter	0.8848	<.0001
					731	Acholeplasma	Luteibacter	0.8837	<.0001
					732	Tetragenococcus	Luteibacter	0.8713	<.0001
					733	Peptococcus	Luteibacter	0.8667	<.0001
					734	Dolichospermum	Luteibacter	0.8645	<.0001
					735	Pelobacter	Luteibacter	0.8634	<.0001
					736	Ectothiorhodospira	Luteibacter	0.8622	<.0001
					737	Shimazuella	Luteibacter	0.8532	<.0001
					738	Thiothrix	Luteibacter	0.8464	<.0001
					739	Moorella	Luteibacter	0.8408	<.0001
					740	Carboxydocella	Luteibacter	0.8396	<.0001
					741	Hydrocarboniphaga	Luteibacter	0.8374	<.0001
					742	Candidatus Glomeribacter	Luteibacter	0.8363	<.0001
					743	Legionella	Luteibacter	0.8272	<.0001
					744	Emticicia	Luteibacter	0.8261	<.0001
					745	Heliorestis	Luteibacter	0.8261	<.0001
					746	Desulfonatronovibrio	Luteibacter	0.8261	<.0001
					747	Maricaulis	Luteibacter	0.8227	<.0001
					748	Akkermansia	Luteibacter	0.8193	<.0001
					749	Rubellimicrobium	Luteibacter	0.8171	<.0001
					750	Anaerofilum	Luteibacter	0.8159	<.0001
					751	Alkaliphilus	Luteibacter	0.8125	<.0001
					752	Acidocella	Luteibacter	0.8125	<.0001
					753	Methylonatrum	Luteibacter	0.808	<.0001
					754	Desulfovibrio	Luteibacter	0.799	<.0001
					755	Cerasicoccus	Luteibacter	0.7899	<.0001
					756	Faecalibacterium	Luteibacter	0.7888	<.0001
					757	Thermobaculum	Luteibacter	0.7809	<.0001
					758	Runella	Luteibacter	0.7741	<.0001
					759	Anaerotruncus	Luteibacter	0.7674	<.0001
					760	Gemella	Luteibacter	0.764	<.0001
					761	Methanobrevibacter	Luteibacter	0.7436	<.0001
					762	Phaeobacter	Luteibacter	0.7425	<.0001
					763	Dokdonella	Luteibacter	0.7267	0.0001
					764	Rhodospirillum	Luteibacter	0.7154	0.0002
					765	Chlorobaculum	Luteibacter	0.7132	0.0002
					766	Weissella	Luteibacter	0.7019	0.0003
					767	Natronincola	Luteibacter	-0.747	<.0001
					768	Sarcina	Luteibacter	-0.7538	<.0001
					769	Pasteurella	Luteibacter	-0.8216	<.0001
					770	Phascolarctobacterium	Luteibacter	-0.8261	<.0001
					771	Turicibacter	Luteibacter	-0.8329	<.0001
					772	Desulfurispora	Maricaulis	0.8713	<.0001
					773	Rubellimicrobium	Maricaulis	0.8464	<.0001
					774	Tetragenococcus	Maricaulis	0.8306	<.0001
					775	Anaerotruncus	Maricaulis	0.8216	<.0001
					776	Caldilinea	Maricaulis	0.8171	<.0001
					777	Pelotomaculum	Maricaulis	0.8148	<.0001
					778	Candidatus Contubernalis	Maricaulis	0.799	<.0001
					779	Pelobacter	Maricaulis	0.7979	<.0001
					780	Runella	Maricaulis	0.7911	<.0001
					781	Phaeobacter	Maricaulis	0.7809	<.0001
					782	Dolichospermum	Maricaulis	0.7798	<.0001
					783	Thermobaculum	Maricaulis	0.7775	<.0001
					784	Odoribacter	Maricaulis	0.773	<.0001
					785	Ectothiorhodospira	Maricaulis	0.764	<.0001
					786	Acidocella	Maricaulis	0.7606	<.0001
					787	Cerasicoccus	Maricaulis	0.747	<.0001
					788	Hydrocarboniphaga	Maricaulis	0.7222	0.0001
					789	Desulfonatronovibrio	Maricaulis	0.7188	0.0002
					790	Thermoanaerobacter	Maricaulis	0.7109	0.0002
					791	Heliorestis	Maricaulis	0.7098	0.0002
					792	Anaerostipes	Maricaulis	-0.7019	0.0003
					793	Natronincola	Maricaulis	-0.7866	<.0001
					794	Sarcina	Maricaulis	-0.8261	<.0001
					795	Turicibacter	Maricaulis	-0.9176	<.0001
					796	Gemella	Methanobrevibacter	0.8137	<.0001
					797	Candidatus Phytoplasma	Methanobrevibacter	0.7719	<.0001
					798	Rhodospirillum	Methanobrevibacter	0.7617	<.0001
					799	Dolichospermum	Methanobrevibacter	0.7606	<.0001
					800	Pediococcus	Methanobrevibacter	0.7572	<.0001
					801	Desulfonatronovibrio	Methanobrevibacter	0.7504	<.0001
					802	Candidatus Contubernalis	Methanobrevibacter	0.7346	<.0001
					803	Heliorestis	Methanobrevibacter	0.7256	0.0001
					804	Asticcacaulis	Methanobrevibacter	0.7256	0.0001
					805	Thiothrix	Methanobrevibacter	0.7188	0.0002
					806	Sporotomaculum	Methanobrevibacter	0.7188	0.0002
					807	Deinococcus	Methanobrevibacter	0.7109	0.0002
					808	Pasteurella	Methanobrevibacter	-0.7414	<.0001
					809	Candidatus Contubernalis	Methylonatrum	0.8814	<.0001
					810	Runella	Mogibacterium	0.7888	<.0001
					811	Shimazuella	Mogibacterium	0.7617	<.0001
					812	Cerasicoccus	Mogibacterium	0.7324	0.0001
					813	Maricaulis	Mogibacterium	0.7244	0.0001
					814	Anaerotruncus	Mogibacterium	0.7233	0.0001
					815	Weissella	Mogibacterium	0.7165	0.0002
					816	Tetragenococcus	Mogibacterium	0.712	0.0002
					817	Sporotomaculum	Mogibacterium	0.7007	0.0003
					818	Sporotomaculum	Moorella	0.8374	<.0001
					819	Candidatus Tammella	Moorella	0.8024	<.0001
					820	Shimazuella	Moorella	0.7967	<.0001
					821	Rubellimicrobium	Moorella	0.7922	<.0001
					822	Deinococcus	Moorella	0.7911	<.0001
					823	Pelotomaculum	Moorella	0.7888	<.0001
					824	Candidatus Phytoplasma	Moorella	0.7877	<.0001
					825	Tetragenococcus	Moorella	0.7798	<.0001
					826	Thermoanaerobacter	Moorella	0.7764	<.0001
					827	Desulfurispora	Moorella	0.7741	<.0001
					828	Emticicia	Moorella	0.7685	<.0001
					829	Pelobacter	Moorella	0.7606	<.0001
					830	Maricaulis	Moorella	0.7482	<.0001
					831	Caldilinea	Moorella	0.747	<.0001
					832	Carboxydocella	Moorella	0.7436	<.0001
					833	Dolichospermum	Moorella	0.7403	<.0001
					834	Thermobaculum	Moorella	0.7346	<.0001
					835	Anaerotruncus	Moorella	0.7165	0.0002
					836	Thiothrix	Moorella	0.7143	0.0002
					837	Candidatus Contubernalis	Moorella	0.712	0.0002
					838	Turicibacter	Moorella	-0.7211	0.0002
					839	Pasteurella	Moorella	-0.8069	<.0001
					840	Rhodothermus	Mycoplasma	0.9277	<.0001
					841	Acholeplasma	Mycoplasma	0.9108	<.0001
					842	Thalassospira	Mycoplasma	0.8972	<.0001
					843	Luteibacter	Mycoplasma	0.8961	<.0001
					844	Dolichospermum	Mycoplasma	0.8893	<.0001
					845	Candidatus Contubernalis	Mycoplasma	0.8882	<.0001
					846	Peptococcus	Mycoplasma	0.8803	<.0001
					847	Gemella	Mycoplasma	0.8724	<.0001
					848	Desulfurispora	Mycoplasma	0.8713	<.0001
					849	Cerasicoccus	Mycoplasma	0.8713	<.0001
					850	Candidatus Phytoplasma	Mycoplasma	0.8656	<.0001
					851	Desulfotomaculum	Mycoplasma	0.8634	<.0001
					852	Hydrocarboniphaga	Mycoplasma	0.8622	<.0001
					853	Heliorestis	Mycoplasma	0.8543	<.0001
					854	Pelotomaculum	Mycoplasma	0.8521	<.0001
					855	Deinococcus	Mycoplasma	0.8521	<.0001
					856	Thermoanaerobacter	Mycoplasma	0.8498	<.0001
					857	Candidatus Blochmannia	Mycoplasma	0.8475	<.0001
					858	Anaerofilum	Mycoplasma	0.843	<.0001
					859	Emticicia	Mycoplasma	0.8419	<.0001
					860	Caldilinea	Mycoplasma	0.8374	<.0001
					861	Desulfonatronovibrio	Mycoplasma	0.8363	<.0001
					862	Sporotomaculum	Mycoplasma	0.8317	<.0001
					863	Carboxydocella	Mycoplasma	0.8283	<.0001
					864	Thiothrix	Mycoplasma	0.8261	<.0001
					865	Runella	Mycoplasma	0.8238	<.0001
					866	Anaerotruncus	Mycoplasma	0.8171	<.0001
					867	Caldicellulosiruptor	Mycoplasma	0.8137	<.0001
					868	Rhodospirillum	Mycoplasma	0.8103	<.0001
					869	Akkermansia	Mycoplasma	0.8058	<.0001
					870	Faecalibacterium	Mycoplasma	0.8058	<.0001
					871	Alkaliphilus	Mycoplasma	0.799	<.0001
					872	Enterococcus	Mycoplasma	0.7933	<.0001
					873	Ectothiorhodospira	Mycoplasma	0.7899	<.0001
					874	Maricaulis	Mycoplasma	0.7775	<.0001
					875	Rubellimicrobium	Mycoplasma	0.7775	<.0001
					876	Acidocella	Mycoplasma	0.7775	<.0001
					877	Legionella	Mycoplasma	0.7753	<.0001
					878	Shimazuella	Mycoplasma	0.7696	<.0001
					879	Desulfovibrio	Mycoplasma	0.7628	<.0001
					880	Methylonatrum	Mycoplasma	0.7606	<.0001
					881	Dyadobacter	Mycoplasma	0.7549	<.0001
					882	Pelobacter	Mycoplasma	0.7448	<.0001
					883	Tetragenococcus	Mycoplasma	0.7425	<.0001
					884	Methanobrevibacter	Mycoplasma	0.7414	<.0001
					885	Candidatus Tammella	Mycoplasma	0.7391	<.0001
					886	Phaeobacter	Mycoplasma	0.7324	0.0001
					887	Odoribacter	Mycoplasma	0.7324	0.0001
					888	Candidatus Glomeribacter	Mycoplasma	0.7211	0.0002
					889	Weissella	Mycoplasma	0.7177	0.0002
					890	Asticcacaulis	Mycoplasma	0.7143	0.0002
					891	Moorella	Mycoplasma	0.7041	0.0003
					892	Anaerostipes	Mycoplasma	-0.7538	<.0001
					893	Turicibacter	Mycoplasma	-0.7843	<.0001
					894	Natronincola	Mycoplasma	-0.7843	<.0001
					895	Sarcina	Mycoplasma	-0.8125	<.0001
					896	Pasteurella	Mycoplasma	-0.8295	<.0001
					897	Phaeobacter	Natronincola	-0.7007	0.0003
					898	Acidocella	Natronincola	-0.712	0.0002
					899	Dolichospermum	Natronincola	-0.7143	0.0002
					900	Runella	Natronincola	-0.7256	0.0001
					901	Candidatus Contubernalis	Natronincola	-0.7708	<.0001
					902	Ectothiorhodospira	Natronincola	-0.7753	<.0001
					903	Rubellimicrobium	Natronincola	-0.7899	<.0001
					904	Actinomyces	Nitrosococcus	-0.7504	<.0001
					905	Candidatus Contubernalis	Odoribacter	0.7403	<.0001
					906	Methylonatrum	Odoribacter	0.7312	0.0001
					907	Meiothermus	Oscillospira	0.7177	0.0002
					908	Shuttleworthia	Paludibacter	0.7086	0.0002
					909	Butyricimonas	Parabacteroides	0.8182	<.0001
					910	Butyricimonas	Paraprevotella	0.8317	<.0001
					911	Ectothiorhodospira	Pasteurella	-0.7301	0.0001
					912	Candidatus Contubernalis	Pasteurella	-0.7403	<.0001
					913	Desulfonatronovibrio	Pasteurella	-0.7482	<.0001
					914	Rhodospirillum	Pasteurella	-0.7764	<.0001
					915	Dolichospermum	Pasteurella	-0.7945	<.0001
					916	Deinococcus	Pasteurella	-0.799	<.0001
					917	Thermoanaerobacter	Pasteurella	-0.808	<.0001
					918	Pelotomaculum	Pasteurella	-0.8295	<.0001
					919	Salinicoccus	Pediococcus	0.7843	<.0001
					920	Ectothiorhodospira	Pelobacter	0.8588	<.0001
					921	Candidatus Contubernalis	Pelobacter	0.825	<.0001
					922	Methylonatrum	Pelobacter	0.7391	<.0001
					923	Thermobaculum	Pelobacter	0.7053	0.0002
					924	Thermoanaerobacter	Pelotomaculum	0.9311	<.0001
					925	Pelobacter	Pelotomaculum	0.8577	<.0001
					926	Candidatus Contubernalis	Pelotomaculum	0.8543	<.0001
					927	Candidatus Glomeribacter	Pelotomaculum	0.8509	<.0001
					928	Ectothiorhodospira	Pelotomaculum	0.8419	<.0001
					929	Phaeobacter	Pelotomaculum	0.8272	<.0001
					930	Deinococcus	Pelotomaculum	0.8114	<.0001
					931	Rubellimicrobium	Pelotomaculum	0.7854	<.0001
					932	Dolichospermum	Pelotomaculum	0.7753	<.0001
					933	Runella	Pelotomaculum	0.7719	<.0001
					934	Desulfonatronovibrio	Pelotomaculum	0.7651	<.0001
					935	Thermobaculum	Pelotomaculum	0.7651	<.0001
					936	Legionella	Pelotomaculum	0.7459	<.0001
					937	Weissella	Pelotomaculum	0.7436	<.0001
					938	Methylonatrum	Pelotomaculum	0.729	0.0001
					939	Acidocella	Pelotomaculum	0.7165	0.0002
					940	Odoribacter	Pelotomaculum	0.7143	0.0002
					941	Cerasicoccus	Peptococcus	0.9029	<.0001
					942	Desulfurispora	Peptococcus	0.9006	<.0001
					943	Dolichospermum	Peptococcus	0.8893	<.0001
					944	Akkermansia	Peptococcus	0.8656	<.0001
					945	Hydrocarboniphaga	Peptococcus	0.8634	<.0001
					946	Rhodospirillum	Peptococcus	0.8509	<.0001
					947	Runella	Peptococcus	0.8475	<.0001
					948	Thiothrix	Peptococcus	0.843	<.0001
					949	Sporotomaculum	Peptococcus	0.834	<.0001
					950	Desulfotomaculum	Peptococcus	0.8227	<.0001
					951	Thermoanaerobacter	Peptococcus	0.8204	<.0001
					952	Desulfonatronovibrio	Peptococcus	0.8193	<.0001
					953	Enterococcus	Peptococcus	0.8148	<.0001
					954	Caldilinea	Peptococcus	0.8069	<.0001
					955	Pelotomaculum	Peptococcus	0.8035	<.0001
					956	Candidatus Contubernalis	Peptococcus	0.8024	<.0001
					957	Caldicellulosiruptor	Peptococcus	0.799	<.0001
					958	Emticicia	Peptococcus	0.799	<.0001
					959	Pelobacter	Peptococcus	0.7979	<.0001
					960	Maricaulis	Peptococcus	0.7967	<.0001
					961	Heliorestis	Peptococcus	0.7922	<.0001
					962	Candidatus Phytoplasma	Peptococcus	0.7911	<.0001
					963	Asticcacaulis	Peptococcus	0.7899	<.0001
					964	Shimazuella	Peptococcus	0.7753	<.0001
					965	Deinococcus	Peptococcus	0.773	<.0001
					966	Anaerofilum	Peptococcus	0.7685	<.0001
					967	Tetragenococcus	Peptococcus	0.7685	<.0001
					968	Acidocella	Peptococcus	0.7685	<.0001
					969	Candidatus Glomeribacter	Peptococcus	0.7606	<.0001
					970	Anaerotruncus	Peptococcus	0.7538	<.0001
					971	Gemella	Peptococcus	0.7391	<.0001
					972	Moorella	Peptococcus	0.7335	0.0001
					973	Legionella	Peptococcus	0.7335	0.0001
					974	Methanobrevibacter	Peptococcus	0.7312	0.0001
					975	Candidatus Tammella	Peptococcus	0.7278	0.0001
					976	Carboxydocella	Peptococcus	0.7267	0.0001
					977	Alkaliphilus	Peptococcus	0.7222	0.0001
					978	Ectothiorhodospira	Peptococcus	0.7188	0.0002
					979	Faecalibacterium	Peptococcus	0.712	0.0002
					980	Weissella	Peptococcus	0.7109	0.0002
					981	Rubellimicrobium	Peptococcus	0.7053	0.0002
					982	Natronincola	Peptococcus	-0.729	0.0001
					983	Pasteurella	Peptococcus	-0.7628	<.0001
					984	Sarcina	Peptococcus	-0.8103	<.0001
					985	Turicibacter	Peptococcus	-0.8171	<.0001
					986	Candidatus Glomeribacter	Peptoniphilus	0.9718	<.0001
					987	Enterococcus	Peptoniphilus	0.9119	<.0001
					988	Tetragenococcus	Peptoniphilus	0.869	<.0001
					989	Erysipelothrix	Peptoniphilus	0.8667	<.0001
					990	Thermoanaerobacter	Peptoniphilus	0.8521	<.0001
					991	Desulfotomaculum	Peptoniphilus	0.8509	<.0001
					992	Caldilinea	Peptoniphilus	0.8475	<.0001
					993	Sporotomaculum	Peptoniphilus	0.8464	<.0001
					994	Luteibacter	Peptoniphilus	0.8137	<.0001
					995	Pelobacter	Peptoniphilus	0.8069	<.0001
					996	Pelotomaculum	Peptoniphilus	0.8024	<.0001
					997	Candidatus Tammella	Peptoniphilus	0.7979	<.0001
					998	Desulfurispora	Peptoniphilus	0.7911	<.0001
					999	Anaeroplasma	Peptoniphilus	0.7809	<.0001
					1000	Ectothiorhodospira	Peptoniphilus	0.7674	<.0001
					1001	Caldicellulosiruptor	Peptoniphilus	0.7662	<.0001
					1002	Candidatus Contubernalis	Peptoniphilus	0.7606	<.0001
					1003	Deinococcus	Peptoniphilus	0.7448	<.0001
					1004	Weissella	Peptoniphilus	0.7403	<.0001
					1005	Peptococcus	Peptoniphilus	0.7391	<.0001
					1006	Shimazuella	Peptoniphilus	0.7177	0.0002
					1007	Heliorestis	Peptoniphilus	0.7165	0.0002
					1008	Cerasicoccus	Peptoniphilus	0.7098	0.0002
					1009	Akkermansia	Peptoniphilus	0.7075	0.0002
					1010	Acholeplasma	Peptoniphilus	0.703	0.0003
					1011	Desulfovibrio	Peptoniphilus	0.703	0.0003
					1012	Odoribacter	Phaeobacter	0.7403	<.0001
					1013	Candidatus Contubernalis	Phaeobacter	0.729	0.0001
					1014	Acidocella	Phaeobacter	0.7256	0.0001
					1015	Acidaminococcus	Phascolarctobacterium	0.7493	<.0001
					1016	Emticicia	Phascolarctobacterium	-0.7064	0.0002
					1017	Alkaliphilus	Phascolarctobacterium	-0.7143	0.0002
					1018	Caldilinea	Phascolarctobacterium	-0.7143	0.0002
					1019	Acetobacterium	Phascolarctobacterium	-0.7165	0.0002
					1020	Acidaminobacter	Phascolarctobacterium	-0.7188	0.0002
					1021	Slackia	Phascolarctobacterium	-0.7233	0.0001
					1022	Caldicellulosiruptor	Phascolarctobacterium	-0.7301	0.0001
					1023	Pelotomaculum	Phascolarctobacterium	-0.7301	0.0001
					1024	Methylonatrum	Phascolarctobacterium	-0.7357	<.0001
					1025	Thermoanaerobacter	Phascolarctobacterium	-0.738	<.0001
					1026	Desulfotomaculum	Phascolarctobacterium	-0.7414	<.0001
					1027	Thiothrix	Phascolarctobacterium	-0.7425	<.0001
					1028	Candidatus Tammella	Phascolarctobacterium	-0.7504	<.0001
					1029	Candidatus Phytoplasma	Phascolarctobacterium	-0.7527	<.0001
					1030	Deinococcus	Phascolarctobacterium	-0.7527	<.0001
					1031	Sporotomaculum	Phascolarctobacterium	-0.7651	<.0001
					1032	Candidatus Contubernalis	Phascolarctobacterium	-0.8035	<.0001
					1033	Tindallia	Phascolarctobacterium	-0.8227	<.0001
					1034	Legionella	Phascolarctobacterium	-0.8521	<.0001
					1035	Pelobacter	Planifilum	0.7572	<.0001
					1036	Ectothiorhodospira	Planifilum	0.7019	0.0003
					1037	Pedobacter	Porphyromonas	0.7064	0.0002
					1038	Paraprevotella	Prevotella	0.7945	<.0001
					1039	Pectinatus	Rhodospirillum	0.8046	<.0001
					1040	Desulfonatronovibrio	Rhodospirillum	0.7832	<.0001
					1041	Asticcacaulis	Rhodospirillum	0.7798	<.0001
					1042	Acidocella	Rhodospirillum	0.7154	0.0002
					1043	Euzebya	Rhodospirillum	0.7053	0.0002
					1044	Dolichospermum	Rhodothermus	0.9413	<.0001
					1045	Hydrocarboniphaga	Rhodothermus	0.93	<.0001
					1046	Peptococcus	Rhodothermus	0.9277	<.0001
					1047	Luteibacter	Rhodothermus	0.9232	<.0001
					1048	Acholeplasma	Rhodothermus	0.9176	<.0001
					1049	Thalassospira	Rhodothermus	0.9164	<.0001
					1050	Cerasicoccus	Rhodothermus	0.8995	<.0001
					1051	Candidatus Contubernalis	Rhodothermus	0.8984	<.0001
					1052	Candidatus Phytoplasma	Rhodothermus	0.8972	<.0001
					1053	Desulfurispora	Rhodothermus	0.8814	<.0001
					1054	Caldilinea	Rhodothermus	0.8735	<.0001
					1055	Emticicia	Rhodothermus	0.8656	<.0001
					1056	Thiothrix	Rhodothermus	0.8566	<.0001
					1057	Heliorestis	Rhodothermus	0.8554	<.0001
					1058	Caldicellulosiruptor	Rhodothermus	0.8543	<.0001
					1059	Desulfonatronovibrio	Rhodothermus	0.8532	<.0001
					1060	Thermoanaerobacter	Rhodothermus	0.8521	<.0001
					1061	Akkermansia	Rhodothermus	0.8475	<.0001
					1062	Sporotomaculum	Rhodothermus	0.8442	<.0001
					1063	Deinococcus	Rhodothermus	0.8419	<.0001
					1064	Desulfotomaculum	Rhodothermus	0.8351	<.0001
					1065	Rhodospirillum	Rhodothermus	0.8351	<.0001
					1066	Alkaliphilus	Rhodothermus	0.8272	<.0001
					1067	Acidocella	Rhodothermus	0.8272	<.0001
					1068	Pelobacter	Rhodothermus	0.8159	<.0001
					1069	Enterococcus	Rhodothermus	0.8125	<.0001
					1070	Maricaulis	Rhodothermus	0.8125	<.0001
					1071	Pelotomaculum	Rhodothermus	0.808	<.0001
					1072	Desulfovibrio	Rhodothermus	0.8069	<.0001
					1073	Ectothiorhodospira	Rhodothermus	0.8046	<.0001
					1074	Candidatus Tammella	Rhodothermus	0.799	<.0001
					1075	Anaerotruncus	Rhodothermus	0.7956	<.0001
					1076	Carboxydocella	Rhodothermus	0.7899	<.0001
					1077	Gemella	Rhodothermus	0.7899	<.0001
					1078	Runella	Rhodothermus	0.7899	<.0001
					1079	Anaerofilum	Rhodothermus	0.7888	<.0001
					1080	Rubellimicrobium	Rhodothermus	0.7877	<.0001
					1081	Faecalibacterium	Rhodothermus	0.782	<.0001
					1082	Moorella	Rhodothermus	0.7798	<.0001
					1083	Legionella	Rhodothermus	0.7775	<.0001
					1084	Shimazuella	Rhodothermus	0.7764	<.0001
					1085	Candidatus Blochmannia	Rhodothermus	0.7753	<.0001
					1086	Tetragenococcus	Rhodothermus	0.7572	<.0001
					1087	Candidatus Glomeribacter	Rhodothermus	0.747	<.0001
					1088	Methylonatrum	Rhodothermus	0.7403	<.0001
					1089	Peptoniphilus	Rhodothermus	0.7324	0.0001
					1090	Asticcacaulis	Rhodothermus	0.729	0.0001
					1091	Methanobrevibacter	Rhodothermus	0.7041	0.0003
					1092	Sphingobacterium	Rhodothermus	-0.7222	0.0001
					1093	Pasteurella	Rhodothermus	-0.8001	<.0001
					1094	Sarcina	Rhodothermus	-0.8317	<.0001
					1095	Turicibacter	Rhodothermus	-0.8351	<.0001
					1096	Natronincola	Rhodothermus	-0.8521	<.0001
					1097	Lachnospira	Roseburia	0.7753	<.0001
					1098	Phaeobacter	Rubellimicrobium	0.7899	<.0001
					1099	Odoribacter	Rubellimicrobium	0.7504	<.0001
					1100	Thermobaculum	Rubellimicrobium	0.7448	<.0001
					1101	Candidatus Contubernalis	Rubellimicrobium	0.7143	0.0002
					1102	Acidocella	Rubellimicrobium	0.7075	0.0002
					1103	Pasteurella	Ruminobacter	0.7854	<.0001
					1104	Gemella	Ruminobacter	-0.7211	0.0002
					1105	Alkaliphilus	Ruminobacter	-0.7267	0.0001
					1106	Brochothrix	Ruminococcus	0.808	<.0001
					1107	Lactobacillus	Ruminococcus	0.7086	0.0002
					1108	Dolichospermum	Runella	0.7866	<.0001
					1109	Candidatus Contubernalis	Runella	0.7662	<.0001
					1110	Odoribacter	Runella	0.764	<.0001
					1111	Rubellimicrobium	Runella	0.7391	<.0001
					1112	Asticcacaulis	Runella	0.7233	0.0001
					1113	Acidocella	Runella	0.712	0.0002
					1114	Phaeobacter	Runella	0.7053	0.0002
					1115	Natronincola	Sarcina	0.7617	<.0001
					1116	Odoribacter	Sarcina	-0.7222	0.0001
					1117	Pelobacter	Sarcina	-0.7233	0.0001
					1118	Rubellimicrobium	Sarcina	-0.729	0.0001
					1119	Pelotomaculum	Sarcina	-0.7301	0.0001
					1120	Hydrocarboniphaga	Sarcina	-0.7312	0.0001
					1121	Acidocella	Sarcina	-0.7357	<.0001
					1122	Candidatus Contubernalis	Sarcina	-0.747	<.0001
					1123	Asticcacaulis	Sarcina	-0.7775	<.0001
					1124	Dolichospermum	Sarcina	-0.7911	<.0001
					1125	Runella	Sarcina	-0.8001	<.0001
					1126	Tetragenococcus	Shimazuella	0.9142	<.0001
					1127	Sporotomaculum	Shimazuella	0.9108	<.0001
					1128	Pelotomaculum	Shimazuella	0.904	<.0001
					1129	Maricaulis	Shimazuella	0.9029	<.0001
					1130	Carboxydocella	Shimazuella	0.8758	<.0001
					1131	Desulfurispora	Shimazuella	0.869	<.0001
					1132	Rubellimicrobium	Shimazuella	0.8408	<.0001
					1133	Caldilinea	Shimazuella	0.8329	<.0001
					1134	Anaerotruncus	Shimazuella	0.8103	<.0001
					1135	Pelobacter	Shimazuella	0.8103	<.0001
					1136	Thermoanaerobacter	Shimazuella	0.8091	<.0001
					1137	Runella	Shimazuella	0.8001	<.0001
					1138	Cerasicoccus	Shimazuella	0.7741	<.0001
					1139	Thermobaculum	Shimazuella	0.7696	<.0001
					1140	Dolichospermum	Shimazuella	0.7685	<.0001
					1141	Phaeobacter	Shimazuella	0.7674	<.0001
					1142	Thiothrix	Shimazuella	0.7549	<.0001
					1143	Candidatus Glomeribacter	Shimazuella	0.747	<.0001
					1144	Candidatus Contubernalis	Shimazuella	0.7414	<.0001
					1145	Deinococcus	Shimazuella	0.7222	0.0001
					1146	Emticicia	Shimazuella	0.7199	0.0002
					1147	Legionella	Shimazuella	0.7154	0.0002
					1148	Candidatus Phytoplasma	Shimazuella	0.712	0.0002
					1149	Heliorestis	Shimazuella	0.7075	0.0002
					1150	Pasteurella	Shimazuella	-0.7143	0.0002
					1151	Sarcina	Shimazuella	-0.7911	<.0001
					1152	Turicibacter	Shimazuella	-0.8532	<.0001
					1153	Dokdonella	Slackia	0.7007	0.0003
					1154	Helcococcus	Sneathia	0.7719	<.0001
					1155	Pediococcus	Sneathia	0.7391	<.0001
					1156	Bacillus	Sneathia	0.7301	0.0001
					1157	Desulfovibrio	Sphingobacterium	-0.7064	0.0002
					1158	Cerasicoccus	Sphingobacterium	-0.7324	0.0001
					1159	Pelotomaculum	Sporotomaculum	0.9481	<.0001
					1160	Tetragenococcus	Sporotomaculum	0.93	<.0001
					1161	Thermoanaerobacter	Sporotomaculum	0.9232	<.0001
					1162	Desulfurispora	Sporotomaculum	0.8927	<.0001
					1163	Caldilinea	Sporotomaculum	0.8905	<.0001
					1164	Candidatus Glomeribacter	Sporotomaculum	0.8746	<.0001
					1165	Pelobacter	Sporotomaculum	0.8667	<.0001
					1166	Candidatus Contubernalis	Sporotomaculum	0.8532	<.0001
					1167	Deinococcus	Sporotomaculum	0.8374	<.0001
					1168	Dolichospermum	Sporotomaculum	0.8295	<.0001
					1169	Rubellimicrobium	Sporotomaculum	0.8216	<.0001
					1170	Maricaulis	Sporotomaculum	0.8148	<.0001
					1171	Heliorestis	Sporotomaculum	0.8091	<.0001
					1172	Runella	Sporotomaculum	0.7979	<.0001
					1173	Ectothiorhodospira	Sporotomaculum	0.7945	<.0001
					1174	Cerasicoccus	Sporotomaculum	0.7899	<.0001
					1175	Legionella	Sporotomaculum	0.7843	<.0001
					1176	Methylonatrum	Sporotomaculum	0.7798	<.0001
					1177	Weissella	Sporotomaculum	0.7662	<.0001
					1178	Hydrocarboniphaga	Sporotomaculum	0.7504	<.0001
					1179	Desulfonatronovibrio	Sporotomaculum	0.7493	<.0001
					1180	Anaerotruncus	Sporotomaculum	0.7301	0.0001
					1181	Acidocella	Sporotomaculum	0.7278	0.0001
					1182	Phaeobacter	Sporotomaculum	0.7256	0.0001
					1183	Thermobaculum	Sporotomaculum	0.7211	0.0002
					1184	Asticcacaulis	Sporotomaculum	0.7165	0.0002
					1185	Sarcina	Sporotomaculum	-0.7538	<.0001
					1186	Pasteurella	Sporotomaculum	-0.7854	<.0001
					1187	Turicibacter	Sporotomaculum	-0.8193	<.0001
					1188	Pediococcus	Streptococcus	0.7391	<.0001
					1189	Anaerolinea	Streptococcus	0.7053	0.0002
					1190	Desulfurispora	Succinivibrio	-0.7132	0.0002
					1191	Candidatus Tammella	Succinivibrio	-0.7267	0.0001
					1192	Tetragenococcus	Succinivibrio	-0.7414	<.0001
					1193	Enterococcus	Succinivibrio	-0.7436	<.0001
					1194	Pelobacter	Succinivibrio	-0.8442	<.0001
					1195	Comamonas	Sutterella	0.904	<.0001
					1196	Pelotomaculum	Tetragenococcus	0.9221	<.0001
					1197	Candidatus Glomeribacter	Tetragenococcus	0.8984	<.0001
					1198	Thermoanaerobacter	Tetragenococcus	0.8509	<.0001
					1199	Pelobacter	Tetragenococcus	0.843	<.0001
					1200	Ectothiorhodospira	Tetragenococcus	0.7899	<.0001
					1201	Thermobaculum	Tetragenococcus	0.782	<.0001
					1202	Candidatus Contubernalis	Tetragenococcus	0.7787	<.0001
					1203	Phaeobacter	Tetragenococcus	0.773	<.0001
					1204	Weissella	Tetragenococcus	0.7628	<.0001
					1205	Deinococcus	Tetragenococcus	0.7482	<.0001
					1206	Runella	Tetragenococcus	0.7482	<.0001
					1207	Rubellimicrobium	Tetragenococcus	0.747	<.0001
					1208	Sarcina	Tetragenococcus	-0.7132	0.0002
					1209	Luteibacter	Thalassospira	0.9356	<.0001
					1210	Acidocella	Thalassospira	0.9006	<.0001
					1211	Candidatus Phytoplasma	Thalassospira	0.895	<.0001
					1212	Thermoanaerobacter	Thalassospira	0.8871	<.0001
					1213	Heliorestis	Thalassospira	0.8814	<.0001
					1214	Caldicellulosiruptor	Thalassospira	0.8803	<.0001
					1215	Hydrocarboniphaga	Thalassospira	0.8803	<.0001
					1216	Candidatus Contubernalis	Thalassospira	0.8769	<.0001
					1217	Peptococcus	Thalassospira	0.8701	<.0001
					1218	Acholeplasma	Thalassospira	0.869	<.0001
					1219	Desulfurispora	Thalassospira	0.869	<.0001
					1220	Dolichospermum	Thalassospira	0.8566	<.0001
					1221	Sporotomaculum	Thalassospira	0.8532	<.0001
					1222	Pelotomaculum	Thalassospira	0.8521	<.0001
					1223	Desulfotomaculum	Thalassospira	0.8509	<.0001
					1224	Carboxydocella	Thalassospira	0.8509	<.0001
					1225	Legionella	Thalassospira	0.8442	<.0001
					1226	Thiothrix	Thalassospira	0.8385	<.0001
					1227	Cerasicoccus	Thalassospira	0.8238	<.0001
					1228	Caldilinea	Thalassospira	0.8216	<.0001
					1229	Desulfonatronovibrio	Thalassospira	0.8148	<.0001
					1230	Deinococcus	Thalassospira	0.808	<.0001
					1231	Candidatus Tammella	Thalassospira	0.8069	<.0001
					1232	Enterococcus	Thalassospira	0.8024	<.0001
					1233	Emticicia	Thalassospira	0.8012	<.0001
					1234	Anaerotruncus	Thalassospira	0.7945	<.0001
					1235	Alkaliphilus	Thalassospira	0.7933	<.0001
					1236	Gemella	Thalassospira	0.7877	<.0001
					1237	Akkermansia	Thalassospira	0.7854	<.0001
					1238	Rubellimicrobium	Thalassospira	0.7832	<.0001
					1239	Moorella	Thalassospira	0.782	<.0001
					1240	Maricaulis	Thalassospira	0.7775	<.0001
					1241	Ectothiorhodospira	Thalassospira	0.773	<.0001
					1242	Desulfovibrio	Thalassospira	0.7708	<.0001
					1243	Tetragenococcus	Thalassospira	0.7696	<.0001
					1244	Shimazuella	Thalassospira	0.7628	<.0001
					1245	Methylonatrum	Thalassospira	0.7583	<.0001
					1246	Rhodospirillum	Thalassospira	0.7561	<.0001
					1247	Anaerofilum	Thalassospira	0.7527	<.0001
					1248	Faecalibacterium	Thalassospira	0.7504	<.0001
					1249	Pelobacter	Thalassospira	0.747	<.0001
					1250	Runella	Thalassospira	0.7459	<.0001
					1251	Dokdonella	Thalassospira	0.7459	<.0001
					1252	Phaeobacter	Thalassospira	0.7391	<.0001
					1253	Thermobaculum	Thalassospira	0.7301	0.0001
					1254	Candidatus Blochmannia	Thalassospira	0.7177	0.0002
					1255	Acidaminococcus	Thalassospira	-0.7132	0.0002
					1256	Phascolarctobacterium	Thalassospira	-0.7188	0.0002
					1257	Natronincola	Thalassospira	-0.7391	<.0001
					1258	Pasteurella	Thalassospira	-0.764	<.0001
					1259	Sarcina	Thalassospira	-0.7956	<.0001
					1260	Turicibacter	Thalassospira	-0.8012	<.0001
					1261	Cohnella	Thermicanus	0.8509	<.0001
					1262	Candidatus Contubernalis	Thermoanaerobacter	0.86	<.0001
					1263	Candidatus Glomeribacter	Thermoanaerobacter	0.8475	<.0001
					1264	Dolichospermum	Thermoanaerobacter	0.8283	<.0001
					1265	Ectothiorhodospira	Thermoanaerobacter	0.8261	<.0001
					1266	Legionella	Thermoanaerobacter	0.8238	<.0001
					1267	Pelobacter	Thermoanaerobacter	0.8238	<.0001
					1268	Weissella	Thermoanaerobacter	0.7843	<.0001
					1269	Desulfonatronovibrio	Thermoanaerobacter	0.7787	<.0001
					1270	Acidocella	Thermoanaerobacter	0.7708	<.0001
					1271	Phaeobacter	Thermoanaerobacter	0.7606	<.0001
					1272	Rubellimicrobium	Thermoanaerobacter	0.7493	<.0001
					1273	Methylonatrum	Thermoanaerobacter	0.7414	<.0001
					1274	Runella	Thermoanaerobacter	0.7324	0.0001
					1275	Thermobaculum	Thermoanaerobacter	0.7301	0.0001
					1276	Dokdonella	Thermoanaerobacter	0.7211	0.0002
					1277	Acidaminococcus	Thermoanaerobacter	-0.7143	0.0002
					1278	Anaerolinea	Thermus	0.7436	<.0001
					1279	Desulfurispora	Thiothrix	0.8396	<.0001
					1280	Dolichospermum	Thiothrix	0.8261	<.0001
					1281	Candidatus Phytoplasma	Thiothrix	0.8137	<.0001
					1282	Sporotomaculum	Thiothrix	0.7911	<.0001
					1283	Maricaulis	Thiothrix	0.7911	<.0001
					1284	Candidatus Contubernalis	Thiothrix	0.7899	<.0001
					1285	Dokdonella	Thiothrix	0.7798	<.0001
					1286	Asticcacaulis	Thiothrix	0.7775	<.0001
					1287	Legionella	Thiothrix	0.7741	<.0001
					1288	Gemella	Thiothrix	0.7606	<.0001
					1289	Cerasicoccus	Thiothrix	0.7595	<.0001
					1290	Caldilinea	Thiothrix	0.7572	<.0001
					1291	Pelotomaculum	Thiothrix	0.7538	<.0001
					1292	Thermoanaerobacter	Thiothrix	0.7504	<.0001
					1293	Pelobacter	Thiothrix	0.7493	<.0001
					1294	Hydrocarboniphaga	Thiothrix	0.7459	<.0001
					1295	Carboxydocella	Thiothrix	0.7436	<.0001
					1296	Heliorestis	Thiothrix	0.7346	<.0001
					1297	Acidocella	Thiothrix	0.7346	<.0001
					1298	Rhodospirillum	Thiothrix	0.729	0.0001
					1299	Deinococcus	Thiothrix	0.7278	0.0001
					1300	Brochothrix	Thiothrix	0.7267	0.0001
					1301	Tindallia	Thiothrix	0.7132	0.0002
					1302	Anaerotruncus	Thiothrix	0.7041	0.0003
					1303	Desulfonatronovibrio	Thiothrix	0.7019	0.0003
					1304	Pasteurella	Thiothrix	-0.7346	<.0001
					1305	Sarcina	Thiothrix	-0.8046	<.0001
					1306	Turicibacter	Thiothrix	-0.8464	<.0001
					1307	Legionella	Tindallia	0.7301	0.0001
					1308	Pelotomaculum	Tindallia	0.7053	0.0002
					1309	Sarcina	Turicibacter	0.8826	<.0001
					1310	Natronincola	Turicibacter	0.7516	<.0001
					1311	Ectothiorhodospira	Turicibacter	-0.7064	0.0002
					1312	Thermobaculum	Turicibacter	-0.7098	0.0002
					1313	Acidocella	Turicibacter	-0.7132	0.0002
					1314	Hydrocarboniphaga	Turicibacter	-0.7177	0.0002
					1315	Odoribacter	Turicibacter	-0.7211	0.0002
					1316	Asticcacaulis	Turicibacter	-0.7335	0.0001
					1317	Anaerotruncus	Turicibacter	-0.7516	<.0001
					1318	Runella	Turicibacter	-0.764	<.0001
					1319	Tetragenococcus	Turicibacter	-0.7696	<.0001
					1320	Pelotomaculum	Turicibacter	-0.7809	<.0001
					1321	Candidatus Contubernalis	Turicibacter	-0.7809	<.0001
					1322	Cerasicoccus	Turicibacter	-0.7832	<.0001
					1323	Dolichospermum	Turicibacter	-0.8001	<.0001
					1324	Pelobacter	Turicibacter	-0.8148	<.0001
					1325	Caldilinea	Turicibacter	-0.8204	<.0001
					1326	Desulfurispora	Turicibacter	-0.8227	<.0001
					1327	Rubellimicrobium	Turicibacter	-0.834	<.0001
					1328	Runella	Weissella	0.8396	<.0001
					1329	Candidatus Glomeribacter	Weissella	0.7335	0.0001
					1330	Phaeobacter	Weissella	0.7154	0.0002
