# Supplementary material for: Blood as a route of transmission of uterine pathogens from the gut to the uterus in cows
Source: Microbiome. 2017 Aug 25;5:109. doi: 10.1186/s40168-017-0328-9 (PMC5574159; doi:10.1186/s40168-017-0328-9)
Supplement: Supplementary file 9 — Metadata. (XLSX 17 kb) [file 40168_2017_328_MOESM9_ESM.xlsx]

## Sheet: Sheet1
Table S5. Metadata
Sample ID	MG-RAST ID	Sampling day	Body habitat	Cow ID	Lact #	Parity	Calving Time	Sampling Time	Time from Calving to Sample Collection	Dystocia	Twins	Calf Gender	Stillbirth	Retained Placenta
SJ99	MGM4583111.3	Day 0	Blood	246	1	Prim	11:55:00	12:05:00	10 min	0	0	Female	0	0
SJ103	MGM4583051.3	Day 0	Blood	12265	1	Prim	08:18:00	08:35:00	17 min	0	0	Male	0	0
SJ105	MGM4583053.3	Day 0	Blood	10514	2	Mult	12:20:00	12:27:00	7 min	0	0	Female	0	0
SJ119	MGM4583067.3	Day 0	Blood	12437	1	Prim	14:05:00	14:18:00	13 min	0	0	Male	0	0
SJ121	MGM4583069.3	Day 0	Blood	12517	1	Prim	11:30:00	11:45:00	15 min	1	0	Female	1	1
SJ123	MGM4583071.3	Day 0	Blood	12375	1	Prim	10:00:00	10:19:00	19 min	0	0	Female	0	0
SJ125	MGM4583073.3	Day 0	Blood	10955	2	Mult	18:07:00	18:18:00	11 min	0	0	Female	0	0
SJ127	MGM4583075.3	Day 0	Blood	12258	1	Prim	13:00:00	13:15:00	15 min	1	0	Female	0	0
SJ129	MGM4583077.3	Day 0	Blood	9685	2	Mult	18:27:00	18:40:00	13 min	0	0	Female	0	0
SJ100	MGM4583049.3	Day 2	Blood	246	1	Prim	11:55:00	12:05:00	10 min	0	0	Female	0	0
SJ102	MGM4583050.3	Day 2	Blood	9284	2	Mult	06:45:00	07:00:00	15 min	1	0	Male	0	0
SJ104	MGM4583052.3	Day 2	Blood	12265	1	Prim	08:18:00	08:35:00	17 min	0	0	Male	0	0
SJ106	MGM4583054.3	Day 2	Blood	10514	2	Mult	12:20:00	12:27:00	7 min	0	0	Female	0	0
SJ120	MGM4583068.3	Day 2	Blood	12437	1	Prim	14:05:00	14:18:00	13 min	0	0	Male	0	0
SJ122	MGM4583070.3	Day 2	Blood	12517	1	Prim	11:30:00	11:45:00	15 min	1	0	Female	1	1
SJ124	MGM4583072.3	Day 2	Blood	12375	1	Prim	10:00:00	10:19:00	19 min	0	0	Female	0	0
SJ126	MGM4583074.3	Day 2	Blood	10955	2	Mult	18:07:00	18:18:00	11 min	0	0	Female	0	0
SJ128	MGM4583076.3	Day 2	Blood	12258	1	Prim	13:00:00	13:15:00	15 min	1	0	Female	0	0
SJ130	MGM4583078.3	Day 2	Blood	9685	2	Mult	18:27:00	18:40:00	13 min	0	0	Female	0	0
SJ107	MGM4583055.3	Day 0	Feces	8085	3	Mult	17:40:00	17:50:00	10 min	0	0	Male	0	0
SJ111	MGM4583059.3	Day 0	Feces	246	1	Prim	11:55:00	12:05:00	10 min	0	0	Female	0	0
SJ113	MGM4583061.3	Day 0	Feces	9284	2	Mult	06:45:00	07:00:00	15 min	1	0	Male	0	0
SJ115	MGM4583063.3	Day 0	Feces	12265	1	Prim	08:18:00	08:35:00	17 min	0	0	Male	0	0
SJ117	MGM4583065.3	Day 0	Feces	10514	2	Mult	12:20:00	12:27:00	7 min	0	0	Female	0	0
SJ131	MGM4583079.3	Day 0	Feces	12437	1	Prim	14:05:00	14:18:00	13 min	0	0	Male	0	0
SJ135	MGM4583083.3	Day 0	Feces	12375	1	Prim	10:00:00	10:19:00	19 min	0	0	Female	0	0
SJ137	MGM4583085.3	Day 0	Feces	10955	2	Mult	18:07:00	18:18:00	11 min	0	0	Female	0	0
SJ139	MGM4583087.3	Day 0	Feces	12258	1	Prim	13:00:00	13:15:00	15 min	1	0	Female	0	0
SJ141	MGM4583089.3	Day 0	Feces	9685	2	Mult	18:27:00	18:40:00	13 min	0	0	Female	0	0
SJ108	MGM4583056.3	Day 2	Feces	8085	3	Mult	17:40:00	17:50:00	10 min	0	0	Male	0	0
SJ110	MGM4583058.3	Day 2	Feces	15527	10	Mult	06:50:00	07:20:00	30 min	0	0	Female	0	0
SJ112	MGM4583060.3	Day 2	Feces	246	1	Prim	11:55:00	12:05:00	10 min	0	0	Female	0	0
SJ114	MGM4583062.3	Day 2	Feces	9284	2	Mult	06:45:00	07:00:00	15 min	1	0	Male	0	0
SJ116	MGM4583064.3	Day 2	Feces	12265	1	Prim	08:18:00	08:35:00	17 min	0	0	Male	0	0
SJ118	MGM4583066.3	Day 2	Feces	10514	2	Mult	12:20:00	12:27:00	7 min	0	0	Female	0	0
SJ132	MGM4583080.3	Day 2	Feces	12437	1	Prim	14:05:00	14:18:00	13 min	0	0	Male	0	0
SJ134	MGM4583082.3	Day 2	Feces	12517	1	Prim	11:30:00	11:45:00	15 min	1	0	Female	1	1
SJ136	MGM4583084.3	Day 2	Feces	12375	1	Prim	10:00:00	10:19:00	19 min	0	0	Female	0	0
SJ138	MGM4583086.3	Day 2	Feces	10955	2	Mult	18:07:00	18:18:00	11 min	0	0	Female	0	0
SJ140	MGM4583088.3	Day 2	Feces	12258	1	Prim	13:00:00	13:15:00	15 min	1	0	Female	0	0
SJ142	MGM4583090.3	Day 2	Feces	9685	2	Mult	18:27:00	18:40:00	13 min	0	0	Female	0	0
SJ4	MGM4583101.3	Day 0	Uterus	8085	3	Mult	17:40:00	17:50:00	10 min	0	0	Male	0	0
SJ7	MGM4583107.3	Day 0	Uterus	15527	10	Mult	06:50:00	07:20:00	30 min	0	0	Female	0	0
SJ16	MGM4583091.3	Day 0	Uterus	12437	1	Prim	14:05:00	14:18:00	13 min	0	0	Male	0	0
SJ19	MGM4583093.3	Day 0	Uterus	12517	1	Prim	11:30:00	11:45:00	15 min	1	0	Female	1	1
SJ22	MGM4583095.3	Day 0	Uterus	12375	1	Prim	10:00:00	10:19:00	19 min	0	0	Female	0	0
SJ25	MGM4583097.3	Day 0	Uterus	10955	2	Mult	18:07:00	18:18:00	11 min	0	0	Female	0	0
SJ28	MGM4583099.3	Day 0	Uterus	12258	1	Prim	13:00:00	13:15:00	15 min	1	0	Female	0	0
SJ55	MGM4583102.3	Day 0	Uterus	246	1	Prim	11:55:00	12:05:00	10 min	0	0	Female	0	0
SJ61	MGM4583106.3	Day 0	Uterus	12265	1	Prim	08:18:00	08:35:00	17 min	0	0	Male	0	0
SJ85	MGM4583108.3	Day 0	Uterus	9685	2	Mult	18:27:00	18:40:00	13 min	0	0	Female	0	0
SJ5	MGM4583105.3	Day 2	Uterus	8085	3	Mult	17:40:00	17:50:00	10 min	0	0	Male	0	0
SJ8	MGM4583110.3	Day 2	Uterus	15527	10	Mult	06:50:00	07:20:00	30 min	0	0	Female	0	0
SJ17	MGM4583092.3	Day 2	Uterus	12437	1	Prim	14:05:00	14:18:00	13 min	0	0	Male	0	0
SJ20	MGM4583094.3	Day 2	Uterus	12517	1	Prim	11:30:00	11:45:00	15 min	1	0	Female	1	1
SJ23	MGM4583096.3	Day 2	Uterus	12375	1	Prim	10:00:00	10:19:00	19 min	0	0	Female	0	0
SJ26	MGM4583098.3	Day 2	Uterus	10955	2	Mult	18:07:00	18:18:00	11 min	0	0	Female	0	0
SJ29	MGM4583100.3	Day 2	Uterus	12258	1	Prim	13:00:00	13:15:00	15 min	1	0	Female	0	0
SJ56	MGM4583103.3	Day 2	Uterus	246	1	Prim	11:55:00	12:05:00	10 min	0	0	Female	0	0
SJ59	MGM4583104.3	Day 2	Uterus	9284	2	Mult	06:45:00	07:00:00	15 min	1	0	Male	0	0
SJ86	MGM4583109.3	Day 2	Uterus	9685	2	Mult	18:27:00	18:40:00	13 min	0	0	Female	0	0
